# Supplementary material for: A comprehensive overview of cellular senescence from 1990 to 2021: A machine learning-based bibliometric analysis
Source: Front Med (Lausanne). 2023 Jan 19;10:1072359. doi: 10.3389/fmed.2023.1072359 (PMC9894629; doi:10.3389/fmed.2023.1072359)
Supplement: Supplementary file 1 [file Data_Sheet_1.ZIP]

Archive with 1 entries (1 files):
- supplement material 1.txt
