# Supplementary material for: A comprehensive overview of cellular senescence from 1990 to 2021: A machine learning-based bibliometric analysis
Source: Front Med (Lausanne). 2023 Jan 19;10:1072359. doi: 10.3389/fmed.2023.1072359 (PMC9894629; doi:10.3389/fmed.2023.1072359)
Supplement: Supplementary file 1 [file Data_Sheet_1.ZIP › supplement material 1.txt]

PMID- 22025288
OWN - NLM
STAT- MEDLINE
DCOM- 20120521
LR  - 20220408
IS  - 1097-0215 (Electronic)
IS  - 0020-7136 (Print)
IS  - 0020-7136 (Linking)
VI  - 130
IP  - 8
DP  - 2012 Apr 15
TI  - Cellular senescence and tumor suppressor gene p16.
PG  - 1715-25
LID - 10.1002/ijc.27316 [doi]
AB  - Cellular senescence is an irreversible arrest of cell growth. Biochemical and 
      morphological changes occur during cellular senescence, including the formation 
      of a unique cellular morphology such as flattened cytoplasm. Function of 
      mitochondria, endoplasmic reticulum and lysosomes are affected resulting in the 
      inhibition of lysosomal and proteosomal pathways. Cellular senescence can be 
      triggered by a number of factors including, aging, DNA damage, oncogene 
      activation and oxidative stress. While the molecular mechanism of senescence 
      involves p16 and p53 tumor suppressor genes and telomere shortening, this review 
      is focused on the mechanism of p16 control. The p16-mediated senescence acts 
      through the retinoblastoma (Rb) pathway inhibiting the action of the cyclin 
      dependant kinases leading to G1 cell cycle arrest. Rb is maintained in a 
      hypophosphorylated state resulting in the inhibition of transcription factor 
      E2F1. Regulation of p16 expression is complex and involves epigenetic control and 
      multiple transcription factors. PRC1 (Pombe repressor complex (1) and PRC2 (Pombe 
      repressor complex (2) proteins and histone deacetylases play an important role in 
      the promoter hypermethylation for suppressing p16 expression. While transcription 
      factors YY1 and Id1 suppress p16 expression, transcription factors CTCF, Sp1 and 
      Ets family members activate p16 transcription. Senescence occurs with the 
      inactivation of suppressor elements leading to the enhanced expression of p16.
CI  - Copyright © 2011 UICC.
FAU - Rayess, Hani
AU  - Rayess H
AD  - Department of Surgery, VA Greater Los Angeles Healthcare system, West Los 
      Angeles, CA, USA.
FAU - Wang, Marilene B
AU  - Wang MB
FAU - Srivatsan, Eri S
AU  - Srivatsan ES
LA  - eng
GR  - R21 CA116826/CA/NCI NIH HHS/United States
GR  - R21 CA116826-01A2/CA/NCI NIH HHS/United States
GR  - R21 CA116826-01/CA/NCI NIH HHS/United States
PT  - Journal Article
PT  - Research Support, N.I.H., Extramural
PT  - Research Support, Non-U.S. Gov't
PT  - Review
DEP - 20111205
PL  - United States
TA  - Int J Cancer
JT  - International journal of cancer
JID - 0042124
RN  - 0 (Antineoplastic Agents)
RN  - 0 (Cyclin-Dependent Kinase Inhibitor p16)
RN  - 0 (Retinoblastoma Protein)
RN  - 0 (Tumor Suppressor Protein p53)
SB  - IM
MH  - Antineoplastic Agents/pharmacology
MH  - Cell Cycle Checkpoints
MH  - Cellular Senescence/drug effects/genetics/*physiology
MH  - Cyclin-Dependent Kinase Inhibitor p16/genetics/*physiology
MH  - Gene Expression/drug effects
MH  - Humans
MH  - Neoplasms/genetics/physiopathology/prevention & control
MH  - Retinoblastoma Protein/genetics/*physiology
MH  - Telomere Shortening
MH  - Tumor Suppressor Protein p53/genetics/*physiology
PMC - PMC3288293
MID - NIHMS336168
EDAT- 2011/10/26 06:00
MHDA- 2012/05/23 06:00
CRDT- 2011/10/26 06:00
PHST- 2011/08/11 00:00 [received]
PHST- 2011/10/14 00:00 [accepted]
PHST- 2011/10/26 06:00 [entrez]
PHST- 2011/10/26 06:00 [pubmed]
PHST- 2012/05/23 06:00 [medline]
AID - 10.1002/ijc.27316 [doi]
PST - ppublish
SO  - Int J Cancer. 2012 Apr 15;130(8):1715-25. doi: 10.1002/ijc.27316. Epub 2011 Dec 
      5.

PMID- 20701600
OWN - NLM
STAT- MEDLINE
DCOM- 20110204
LR  - 20220316
IS  - 1474-9726 (Electronic)
IS  - 1474-9718 (Print)
IS  - 1474-9718 (Linking)
VI  - 9
IP  - 5
DP  - 2010 Oct
TI  - Fat tissue, aging, and cellular senescence.
PG  - 667-84
LID - 10.1111/j.1474-9726.2010.00608.x [doi]
AB  - Fat tissue, frequently the largest organ in humans, is at the nexus of mechanisms 
      involved in longevity and age-related metabolic dysfunction. Fat distribution and 
      function change dramatically throughout life. Obesity is associated with 
      accelerated onset of diseases common in old age, while fat ablation and certain 
      mutations affecting fat increase life span. Fat cells turn over throughout the 
      life span. Fat cell progenitors, preadipocytes, are abundant, closely related to 
      macrophages, and dysdifferentiate in old age, switching into a pro-inflammatory, 
      tissue-remodeling, senescent-like state. Other mesenchymal progenitors also can 
      acquire a pro-inflammatory, adipocyte-like phenotype with aging. We propose a 
      hypothetical model in which cellular stress and preadipocyte overutilization with 
      aging induce cellular senescence, leading to impaired adipogenesis, failure to 
      sequester lipotoxic fatty acids, inflammatory cytokine and chemokine generation, 
      and innate and adaptive immune response activation. These pro-inflammatory 
      processes may amplify each other and have systemic consequences. This model is 
      consistent with recent concepts about cellular senescence as a stress-responsive, 
      adaptive phenotype that develops through multiple stages, including major 
      metabolic and secretory readjustments, which can spread from cell to cell and can 
      occur at any point during life. Senescence could be an alternative cell fate that 
      develops in response to injury or metabolic dysfunction and might occur in 
      nondividing as well as dividing cells. Consistent with this, a senescent-like 
      state can develop in preadipocytes and fat cells from young obese individuals. 
      Senescent, pro-inflammatory cells in fat could have profound clinical 
      consequences because of the large size of the fat organ and its central metabolic 
      role.
CI  - © 2010 The Authors Aging Cell © 2010 Blackwell Publishing Ltd/Anatomical Society 
      of Great Britain and Ireland.
FAU - Tchkonia, Tamara
AU  - Tchkonia T
AD  - Robert and Arlene Kogod Center on Aging, Mayo Clinic, Rochester, MN 55905, USA.
FAU - Morbeck, Dean E
AU  - Morbeck DE
FAU - Von Zglinicki, Thomas
AU  - Von Zglinicki T
FAU - Van Deursen, Jan
AU  - Van Deursen J
FAU - Lustgarten, Joseph
AU  - Lustgarten J
FAU - Scrable, Heidi
AU  - Scrable H
FAU - Khosla, Sundeep
AU  - Khosla S
FAU - Jensen, Michael D
AU  - Jensen MD
FAU - Kirkland, James L
AU  - Kirkland JL
LA  - eng
GR  - AG13925/AG/NIA NIH HHS/United States
GR  - R37 AG013925/AG/NIA NIH HHS/United States
GR  - G0601333/MRC_/Medical Research Council/United Kingdom
GR  - G0900686/MRC_/Medical Research Council/United Kingdom
GR  - R01 AG013925-12/AG/NIA NIH HHS/United States
GR  - AG31736/AG/NIA NIH HHS/United States
GR  - R01 DK045343/DK/NIDDK NIH HHS/United States
GR  - P01 AG031736/AG/NIA NIH HHS/United States
GR  - R01 AG028751/AG/NIA NIH HHS/United States
GR  - R01 AG013925-11S1/AG/NIA NIH HHS/United States
GR  - P01 AG031736-028421/AG/NIA NIH HHS/United States
GR  - R01 AG013925/AG/NIA NIH HHS/United States
PT  - Journal Article
PT  - Research Support, N.I.H., Extramural
PT  - Research Support, Non-U.S. Gov't
PT  - Review
DEP - 20100815
PL  - England
TA  - Aging Cell
JT  - Aging cell
JID - 101130839
SB  - IM
MH  - *Adipose Tissue/metabolism
MH  - *Aging/genetics/metabolism
MH  - Animals
MH  - *Cellular Senescence/genetics
MH  - Humans
PMC - PMC2941545
MID - NIHMS220083
EDAT- 2010/08/13 06:00
MHDA- 2011/02/05 06:00
CRDT- 2010/08/13 06:00
PHST- 2010/08/13 06:00 [entrez]
PHST- 2010/08/13 06:00 [pubmed]
PHST- 2011/02/05 06:00 [medline]
AID - ACE608 [pii]
AID - 10.1111/j.1474-9726.2010.00608.x [doi]
PST - ppublish
SO  - Aging Cell. 2010 Oct;9(5):667-84. doi: 10.1111/j.1474-9726.2010.00608.x. Epub 
      2010 Aug 15.

PMID- 20078217
OWN - NLM
STAT- MEDLINE
DCOM- 20100323
LR  - 20221109
IS  - 1553-4014 (Electronic)
IS  - 1553-4006 (Print)
IS  - 1553-4006 (Linking)
VI  - 5
DP  - 2010
TI  - The senescence-associated secretory phenotype: the dark side of tumor 
      suppression.
PG  - 99-118
LID - 10.1146/annurev-pathol-121808-102144 [doi]
AB  - Cellular senescence is a tumor-suppressive mechanism that permanently arrests 
      cells at risk for malignant transformation. However, accumulating evidence shows 
      that senescent cells can have deleterious effects on the tissue microenvironment. 
      The most significant of these effects is the acquisition of a 
      senescence-associated secretory phenotype (SASP) that turns senescent fibroblasts 
      into proinflammatory cells that have the ability to promote tumor progression.
FAU - Coppé, Jean-Philippe
AU  - Coppé JP
AD  - Life Sciences Division, Lawrence Berkeley National Laboratory, Berkeley, 
      California 94720, USA.
FAU - Desprez, Pierre-Yves
AU  - Desprez PY
FAU - Krtolica, Ana
AU  - Krtolica A
FAU - Campisi, Judith
AU  - Campisi J
LA  - eng
GR  - P01 AG017242/AG/NIA NIH HHS/United States
GR  - P01 AG041122/AG/NIA NIH HHS/United States
GR  - R37 AG009909/AG/NIA NIH HHS/United States
PT  - Journal Article
PT  - Review
PL  - United States
TA  - Annu Rev Pathol
JT  - Annual review of pathology
JID - 101275111
RN  - 0 (Tumor Suppressor Proteins)
SB  - IM
MH  - Cell Transformation, Neoplastic/pathology
MH  - *Cellular Senescence/physiology
MH  - Fibroblasts/pathology
MH  - Humans
MH  - Neoplasms/*pathology/physiopathology
MH  - *Phenotype
MH  - Tumor Suppressor Proteins/physiology
PMC - PMC4166495
MID - NIHMS627997
EDAT- 2010/01/19 06:00
MHDA- 2010/03/24 06:00
CRDT- 2010/01/19 06:00
PHST- 2010/01/19 06:00 [entrez]
PHST- 2010/01/19 06:00 [pubmed]
PHST- 2010/03/24 06:00 [medline]
AID - 10.1146/annurev-pathol-121808-102144 [doi]
PST - ppublish
SO  - Annu Rev Pathol. 2010;5:99-118. doi: 10.1146/annurev-pathol-121808-102144.

PMID- 17667954
OWN - NLM
STAT- MEDLINE
DCOM- 20071018
LR  - 20221109
IS  - 1471-0080 (Electronic)
IS  - 1471-0072 (Linking)
VI  - 8
IP  - 9
DP  - 2007 Sep
TI  - Cellular senescence: when bad things happen to good cells.
PG  - 729-40
AB  - Cells continually experience stress and damage from exogenous and endogenous 
      sources, and their responses range from complete recovery to cell death. 
      Proliferating cells can initiate an additional response by adopting a state of 
      permanent cell-cycle arrest that is termed cellular senescence. Understanding the 
      causes and consequences of cellular senescence has provided novel insights into 
      how cells react to stress, especially genotoxic stress, and how this cellular 
      response can affect complex organismal processes such as the development of 
      cancer and ageing.
FAU - Campisi, Judith
AU  - Campisi J
AD  - Life Sciences Division, Lawrence Berkeley National Laboratory, 1 Cyclotron Road, 
      Berkeley, California 94720, USA. jcampisi@lbl.gov
FAU - d'Adda di Fagagna, Fabrizio
AU  - d'Adda di Fagagna F
LA  - eng
PT  - Journal Article
PT  - Research Support, N.I.H., Extramural
PT  - Research Support, Non-U.S. Gov't
PT  - Research Support, U.S. Gov't, Non-P.H.S.
PT  - Review
PL  - England
TA  - Nat Rev Mol Cell Biol
JT  - Nature reviews. Molecular cell biology
JID - 100962782
SB  - IM
MH  - *Aging
MH  - Animals
MH  - Cell Cycle
MH  - Cellular Senescence/*physiology
MH  - DNA Damage
MH  - Humans
MH  - Neoplasms/*etiology
RF  - 157
EDAT- 2007/08/02 09:00
MHDA- 2007/10/19 09:00
CRDT- 2007/08/02 09:00
PHST- 2007/08/02 09:00 [pubmed]
PHST- 2007/10/19 09:00 [medline]
PHST- 2007/08/02 09:00 [entrez]
AID - nrm2233 [pii]
AID - 10.1038/nrm2233 [doi]
PST - ppublish
SO  - Nat Rev Mol Cell Biol. 2007 Sep;8(9):729-40. doi: 10.1038/nrm2233.

PMID- 21078816
OWN - NLM
STAT- MEDLINE
DCOM- 20101202
LR  - 20221109
IS  - 1549-5477 (Electronic)
IS  - 0890-9369 (Print)
IS  - 0890-9369 (Linking)
VI  - 24
IP  - 22
DP  - 2010 Nov 15
TI  - The essence of senescence.
PG  - 2463-79
LID - 10.1101/gad.1971610 [doi]
AB  - Almost half a century after the first reports describing the limited replicative 
      potential of primary cells in culture, there is now overwhelming evidence for the 
      existence of "cellular senescence" in vivo. It is being recognized as a critical 
      feature of mammalian cells to suppress tumorigenesis, acting alongside cell death 
      programs. Here, we review the various features of cellular senescence and discuss 
      their contribution to tumor suppression. Additionally, we highlight the power and 
      limitations of the biomarkers currently used to identify senescent cells in vitro 
      and in vivo.
FAU - Kuilman, Thomas
AU  - Kuilman T
AD  - Division of Molecular Genetics, The Netherlands Cancer Institute, Amsterdam, The 
      Netherlands.
FAU - Michaloglou, Chrysiis
AU  - Michaloglou C
FAU - Mooi, Wolter J
AU  - Mooi WJ
FAU - Peeper, Daniel S
AU  - Peeper DS
LA  - eng
PT  - Journal Article
PT  - Research Support, Non-U.S. Gov't
PT  - Review
PL  - United States
TA  - Genes Dev
JT  - Genes & development
JID - 8711660
RN  - 0 (Biomarkers)
SB  - IM
MH  - Animals
MH  - Biomarkers/analysis
MH  - Cells/cytology
MH  - Cellular Senescence/*physiology
MH  - Humans
MH  - Neoplasms/physiopathology
PMC - PMC2975923
EDAT- 2010/11/17 06:00
MHDA- 2010/12/14 06:00
CRDT- 2010/11/17 06:00
PHST- 2010/11/17 06:00 [entrez]
PHST- 2010/11/17 06:00 [pubmed]
PHST- 2010/12/14 06:00 [medline]
AID - 24/22/2463 [pii]
AID - 10.1101/gad.1971610 [doi]
PST - ppublish
SO  - Genes Dev. 2010 Nov 15;24(22):2463-79. doi: 10.1101/gad.1971610.

PMID- 11089981
OWN - NLM
STAT- MEDLINE
DCOM- 20001214
LR  - 20220408
IS  - 0028-0836 (Print)
IS  - 0028-0836 (Linking)
VI  - 408
IP  - 6809
DP  - 2000 Nov 9
TI  - Oxidants, oxidative stress and the biology of ageing.
PG  - 239-47
AB  - Living in an oxygenated environment has required the evolution of effective 
      cellular strategies to detect and detoxify metabolites of molecular oxygen known 
      as reactive oxygen species. Here we review evidence that the appropriate and 
      inappropriate production of oxidants, together with the ability of organisms to 
      respond to oxidative stress, is intricately connected to ageing and life span.
FAU - Finkel, T
AU  - Finkel T
AD  - Laboratory of Molecular Biology, National Heart, Lung, and Blood 
      Institute/National Institutes of Health, Bethesda, Maryland 20892-1622, USA. 
      finkelt@nih.gov
FAU - Holbrook, N J
AU  - Holbrook NJ
LA  - eng
PT  - Journal Article
PT  - Review
PL  - England
TA  - Nature
JT  - Nature
JID - 0410462
RN  - 0 (Oxidants)
RN  - 0 (Reactive Oxygen Species)
SB  - IM
MH  - Aging/*physiology
MH  - Animals
MH  - Cellular Senescence/physiology
MH  - Energy Intake
MH  - Humans
MH  - Longevity
MH  - Oxidants/*physiology
MH  - *Oxidative Stress
MH  - Reactive Oxygen Species
MH  - Signal Transduction
RF  - 104
EDAT- 2000/11/23 11:00
MHDA- 2001/02/28 10:01
CRDT- 2000/11/23 11:00
PHST- 2000/11/23 11:00 [pubmed]
PHST- 2001/02/28 10:01 [medline]
PHST- 2000/11/23 11:00 [entrez]
AID - 10.1038/35041687 [doi]
PST - ppublish
SO  - Nature. 2000 Nov 9;408(6809):239-47. doi: 10.1038/35041687.

PMID- 19181515
OWN - NLM
STAT- MEDLINE
DCOM- 20090527
LR  - 20171116
IS  - 1879-0380 (Electronic)
IS  - 0959-437X (Linking)
VI  - 19
IP  - 1
DP  - 2009 Feb
TI  - Cellular senescence: hot or what?
PG  - 25-31
LID - 10.1016/j.gde.2008.11.009 [doi]
AB  - The phenomenon of replicative senescence was first observed more than 40 years 
      ago by Hayflick who noted the inability of cultured human fibroblasts to 
      proliferate indefinitely. The recent discovery that cellular senescence is 
      triggered by many different activated oncogenes has led to the notion that 
      senescence, like oncogene-induced apoptosis, serves as a critical and 
      cell-autonomous tumor preventive mechanism. Both the DNA damage response and the 
      ARF tumor suppressor have been mechanistically implicated in oncogene-induced 
      senescence and the relative contributions of, and potential interactions between, 
      these two pathways remain subjects of a lively debate. More recently, the 
      discovery that cellular senescence can be bypassed during the 
      epithelial-mesenchymal transition (EMT) that typically accompanies tumor 
      progression, the observation that organ fibrosis is controlled by cellular 
      senescence and, most noticeably, the mounting evidence linking cellular 
      senescence to inflammation, make cellular senescence a still flaming hot subject 
      after all these years.
FAU - Evan, Gerard I
AU  - Evan GI
AD  - Department of Pathology and Helen Diller Family Comprehensive Cancer Center, 
      University of California, San Francisco, CA 94143-0502, USA.
FAU - d'Adda di Fagagna, Fabrizio
AU  - d'Adda di Fagagna F
LA  - eng
PT  - Journal Article
PT  - Research Support, Non-U.S. Gov't
PT  - Review
DEP - 20090130
PL  - England
TA  - Curr Opin Genet Dev
JT  - Current opinion in genetics & development
JID - 9111375
RN  - 0 (Tumor Suppressor Protein p53)
SB  - IM
MH  - Animals
MH  - Apoptosis/*genetics
MH  - Cellular Senescence/genetics/*physiology
MH  - *DNA Damage
MH  - Epithelium/physiology
MH  - Fibrosis/pathology
MH  - Gene Expression Regulation
MH  - Genes, Tumor Suppressor
MH  - Humans
MH  - *Inflammation
MH  - Mesoderm/physiology
MH  - Models, Biological
MH  - *Oncogenes
MH  - Tumor Suppressor Protein p53/physiology
RF  - 88
EDAT- 2009/02/03 09:00
MHDA- 2009/05/28 09:00
CRDT- 2009/02/03 09:00
PHST- 2008/10/28 00:00 [received]
PHST- 2008/11/26 00:00 [accepted]
PHST- 2009/02/03 09:00 [entrez]
PHST- 2009/02/03 09:00 [pubmed]
PHST- 2009/05/28 09:00 [medline]
AID - S0959-437X(08)00191-3 [pii]
AID - 10.1016/j.gde.2008.11.009 [doi]
PST - ppublish
SO  - Curr Opin Genet Dev. 2009 Feb;19(1):25-31. doi: 10.1016/j.gde.2008.11.009. Epub 
      2009 Jan 30.

PMID- 20946972
OWN - NLM
STAT- MEDLINE
DCOM- 20110331
LR  - 20220129
IS  - 1872-9649 (Electronic)
IS  - 1568-1637 (Linking)
VI  - 10
IP  - 1
DP  - 2011 Jan
TI  - Impact of cellular senescence signature on ageing research.
PG  - 146-52
LID - 10.1016/j.arr.2010.10.002 [doi]
AB  - Cellular senescence as the state of permanent inhibition of cell proliferation is 
      a tumour-suppressive mechanism. However, due to the associated secretory 
      phenotype senescence can also contribute to cancer and possibly other age-related 
      diseases, such as obesity, diabetes, atherosclerosis and Alzheimer's disease. 
      There are two major mechanisms of cellular senescence; replicative senescence 
      depends on telomere erosion or dysfunction whilst stress-induced premature 
      senescence (SIPS) is telomere-independent and also includes oncogene-induced 
      senescence (OIS). The senescence phenotype is characterised by altered cellular 
      morphology, increased activity for senescence-associated-β-galactosidase 
      (SA-β-GAL), increased formation of senescence-associated heterochromatin foci 
      (SAHF) and promyelocytic leukemia protein nuclear bodies (PML NBs), permanent DNA 
      damage, chromosomal instability and an inflammatory secretome. Some of these 
      markers have been identified in cells from age-related pathologies. However, to 
      improve our understanding of the contribution of cellular senescence to 
      organismal ageing and age-related disease, it is imperative to define an 
      unequivocal signature of cellular senescence that is functionally connected with 
      normal and pathological ageing. Herein, we describe the processes leading to 
      senescence, and the current biomarkers of cellular senescence, with particular 
      emphasis on the causal role of DNA damage responses involved in the process. We 
      highlight the gaps in our knowledge both of the processes leading to senescence, 
      and the signature of cellular senescence both in vitro and in vivo. A 
      well-defined set of senescence biomarkers for ageing and age-related disease 
      would have a strong impact on the diagnosis, staging and predicted outcomes of 
      age-related disease, providing the basis for a pharmacological intervention to 
      postpone ageing and age-related disease.
CI  - Copyright © 2010 Elsevier B.V. All rights reserved.
FAU - Sikora, Ewa
AU  - Sikora E
AD  - Molecular Bases of Aging Laboratory, Nencki Institute of Experimental Biology, 
      Polish Academy of Sciences, Warsaw, Poland. e.sikora@nencki.gov.pl
FAU - Arendt, Thomas
AU  - Arendt T
FAU - Bennett, Martin
AU  - Bennett M
FAU - Narita, Masashi
AU  - Narita M
LA  - eng
GR  - RG/08/009/25841/BHF_/British Heart Foundation/United Kingdom
PT  - Journal Article
PT  - Research Support, Non-U.S. Gov't
PT  - Review
DEP - 20101012
PL  - England
TA  - Ageing Res Rev
JT  - Ageing research reviews
JID - 101128963
RN  - 0 (Biomarkers)
SB  - IM
MH  - Aging/*physiology
MH  - Biomarkers
MH  - Cellular Senescence/*physiology
MH  - DNA Damage
MH  - Genomic Instability
MH  - Humans
MH  - Phenotype
MH  - Research
MH  - Telomere/physiology
EDAT- 2010/10/16 06:00
MHDA- 2011/04/01 06:00
CRDT- 2010/10/16 06:00
PHST- 2010/07/20 00:00 [received]
PHST- 2010/10/01 00:00 [revised]
PHST- 2010/10/01 00:00 [accepted]
PHST- 2010/10/16 06:00 [entrez]
PHST- 2010/10/16 06:00 [pubmed]
PHST- 2011/04/01 06:00 [medline]
AID - S1568-1637(10)00103-0 [pii]
AID - 10.1016/j.arr.2010.10.002 [doi]
PST - ppublish
SO  - Ageing Res Rev. 2011 Jan;10(1):146-52. doi: 10.1016/j.arr.2010.10.002. Epub 2010 
      Oct 12.

PMID- 17027159
OWN - NLM
STAT- MEDLINE
DCOM- 20070205
LR  - 20171116
IS  - 0006-3002 (Print)
IS  - 0006-3002 (Linking)
VI  - 1775
IP  - 1
DP  - 2007 Jan
TI  - Cellular senescence and cancer treatment.
PG  - 5-20
AB  - Cellular senescence, an irreversible cell-cycle arrest, reflects a safeguard 
      program that limits the proliferative capacity of the cell exposed to endogenous 
      or exogenous stress signals. A number of recent studies have clarified that an 
      acutely inducible form of cellular senescence may act in response to oncogenic 
      activation as a natural barrier to interrupt tumorigenesis at a premalignant 
      level. Paralleling the increasing insights into premature senescence as a tumor 
      suppressor mechanism, a growing line of evidence identifies cellular senescence 
      as a critical effector program in response to DNA damaging chemotherapeutic 
      agents. This review discusses molecular pathways to stress-induced senescence, 
      the interference of a terminal arrest condition with clinical outcome, and the 
      critical overlap between premature senescence and apoptosis as both tumor 
      suppressive and drug-responsive cellular programs.
FAU - Schmitt, Clemens A
AU  - Schmitt CA
AD  - Department of Internal Medicine/Hematology and Oncology, 
      Charité-Universitätsmedizin Berlin (CVK), Augustenburger Platz 1, Berlin, 
      Germany. clemens.schmitt@charite.de
LA  - eng
PT  - Journal Article
PT  - Research Support, Non-U.S. Gov't
PT  - Review
DEP - 20060825
PL  - Netherlands
TA  - Biochim Biophys Acta
JT  - Biochimica et biophysica acta
JID - 0217513
RN  - 0 (Antineoplastic Agents)
RN  - EC 3.2.1.23 (beta-Galactosidase)
SB  - IM
MH  - Animals
MH  - Antineoplastic Agents/pharmacology
MH  - Apoptosis
MH  - Cell Cycle/drug effects
MH  - Cell Line, Tumor
MH  - Cellular Senescence/drug effects/*physiology
MH  - DNA Damage
MH  - Drug Resistance, Neoplasm
MH  - Humans
MH  - Neoplasms/*physiopathology/*therapy
MH  - Oncogenes/physiology
MH  - beta-Galactosidase/metabolism
RF  - 155
EDAT- 2006/10/10 09:00
MHDA- 2007/02/06 09:00
CRDT- 2006/10/10 09:00
PHST- 2006/03/21 00:00 [received]
PHST- 2006/08/18 00:00 [revised]
PHST- 2006/08/19 00:00 [accepted]
PHST- 2006/10/10 09:00 [pubmed]
PHST- 2007/02/06 09:00 [medline]
PHST- 2006/10/10 09:00 [entrez]
AID - S0304-419X(06)00054-0 [pii]
AID - 10.1016/j.bbcan.2006.08.005 [doi]
PST - ppublish
SO  - Biochim Biophys Acta. 2007 Jan;1775(1):5-20. doi: 10.1016/j.bbcan.2006.08.005. 
      Epub 2006 Aug 25.

PMID- 21051314
OWN - NLM
STAT- MEDLINE
DCOM- 20101222
LR  - 20171116
IS  - 1769-6917 (Electronic)
IS  - 0007-4551 (Linking)
VI  - 97
IP  - 11
DP  - 2010 Nov
TI  - [Senescence and cellular immortality].
PG  - 1275-83
LID - 10.1684/bdc.2010.1205 [doi]
AB  - Senescence was originally described from the observation of the limited ability 
      of normal cells to grow in culture, and may be generated by telomere erosion, 
      accumulation of DNA damages, oxidative stress and modulation of oncogenes or 
      tumor suppressor genes. Senescence corresponds to a cellular response aiming to 
      control tumor progression by limiting cell proliferation and thus constitutes an 
      anticancer barrier. Senescence is observed in pre-malignant tumor stages and 
      disappears from malignant tumors. Agents used in standard chemotherapy also have 
      the potential to induce senescence, which may partly explain their therapeutic 
      activities. It is possible to restore senescence in tumors using targeted 
      therapies that triggers telomere dysfunction or reactivates suppressor genes 
      functions, which are essential for the onset of senescence.
FAU - Trentesaux, C
AU  - Trentesaux C
AD  - Structure des acides nucléiques, télomères et évolution, Muséum national 
      d'histoire naturelle, Inserm U565, CNRS UMR 7196, 75005 Paris, France.
FAU - Riou, J-F
AU  - Riou JF
LA  - fre
PT  - Journal Article
PT  - Review
TT  - Sénescence et immortalité cellulaire.
PL  - France
TA  - Bull Cancer
JT  - Bulletin du cancer
JID - 0072416
RN  - 0 (Antineoplastic Agents)
RN  - EC 2.7.7.49 (TERT protein, human)
RN  - EC 2.7.7.49 (Telomerase)
SB  - IM
MH  - Animals
MH  - Antineoplastic Agents/pharmacology
MH  - Cell Proliferation
MH  - Cell Survival/genetics/*physiology
MH  - Cellular Senescence/drug effects/genetics/*physiology
MH  - DNA Damage
MH  - DNA Replication/physiology
MH  - Genes, Tumor Suppressor/physiology
MH  - Humans
MH  - Mice
MH  - *Neoplasms/drug therapy/genetics
MH  - Oncogenes
MH  - Oxidative Stress/physiology
MH  - Telomerase/*physiology
MH  - Telomere/genetics/*physiology
EDAT- 2010/11/06 06:00
MHDA- 2010/12/24 06:00
CRDT- 2010/11/06 06:00
PHST- 2010/11/06 06:00 [entrez]
PHST- 2010/11/06 06:00 [pubmed]
PHST- 2010/12/24 06:00 [medline]
AID - S0007-4551(15)30749-9 [pii]
AID - 10.1684/bdc.2010.1205 [doi]
PST - ppublish
SO  - Bull Cancer. 2010 Nov;97(11):1275-83. doi: 10.1684/bdc.2010.1205.

PMID- 20118655
OWN - NLM
STAT- MEDLINE
DCOM- 20100617
LR  - 20220310
IS  - 1555-8576 (Electronic)
IS  - 1538-4047 (Linking)
VI  - 9
IP  - 3
DP  - 2010 Feb
TI  - Exploiting cellular senescence to treat cancer and circumvent drug resistance.
PG  - 166-75
AB  - Human cancer can arise due to inherited and sporadic genetic and epigenetic 
      changes. These changes consequently inhibit the function of tumor suppressors and 
      pro-apoptotic genes, while activate oncogenes. Most human cancers arise as benign 
      tumors; after acquiring additional genetic and epigenetic changes, they become 
      malignant and eventually metastasize to distal organs. Recent studies have 
      implicated multiple tumor suppressing mechanisms that prevent neoplastic 
      transformation and thus have anti-cancer activities. Among these, cellular 
      senescence has emerged as an important tumorigenesis regulatory mechanism, which 
      not only modulates tumor initiation but also affects tumor progression and 
      maintenance. Cellular senescence is also observed in response to genotoxic 
      chemotherapeutic agents and has been linked to cancer recurrence and drug 
      resistance. Thus improved understanding of regulators of chemotherapy-induced 
      cellular senescence will allow us to explore rational and targeted therapies 
      against various human cancers. In this review, we aim to describe the mechanisms 
      and regulation of three major forms of cellular senescence: replicative 
      senescence (RS), oncogene-induced senescence (OIS) and accelerated cellular 
      senescence (ACS). We also discuss the role of cellular senescence in human cancer 
      and high-throughput genomics-based methods to identify the regulators of cellular 
      senescence. Finally, we highlight aspects of cellular senescence that could be 
      targeted for alternative, yet viable cancer therapies against a variety of human 
      cancers.
FAU - Yan, Qin
AU  - Yan Q
AD  - Department of Pathology, Yale University School of Medicine, New Haven, CT, USA. 
      qin.yan@yale.edu
FAU - Wajapeyee, Narendra
AU  - Wajapeyee N
LA  - eng
PT  - Journal Article
PT  - Research Support, Non-U.S. Gov't
PT  - Review
DEP - 20100211
PL  - United States
TA  - Cancer Biol Ther
JT  - Cancer biology & therapy
JID - 101137842
SB  - IM
MH  - Animals
MH  - Cellular Senescence/*drug effects/physiology
MH  - *Drug Resistance, Neoplasm
MH  - Humans
MH  - Neoplasms/*metabolism/pathology
RF  - 96
EDAT- 2010/02/02 06:00
MHDA- 2010/06/18 06:00
CRDT- 2010/02/02 06:00
PHST- 2010/02/02 06:00 [entrez]
PHST- 2010/02/02 06:00 [pubmed]
PHST- 2010/06/18 06:00 [medline]
AID - 11166 [pii]
AID - 10.4161/cbt.9.3.11166 [doi]
PST - ppublish
SO  - Cancer Biol Ther. 2010 Feb;9(3):166-75. doi: 10.4161/cbt.9.3.11166. Epub 2010 Feb 
      11.

PMID- 20214620
OWN - NLM
STAT- MEDLINE
DCOM- 20100528
LR  - 20201222
IS  - 1873-4286 (Electronic)
IS  - 1381-6128 (Linking)
VI  - 16
IP  - 1
DP  - 2010 Jan
TI  - Cellular senescence in the development and treatment of cancer.
PG  - 79-100
AB  - Senescence is defined as an irreversible growth arrest that is characterised by a 
      changed morphology, gene expression pattern and chromatin structure as well as an 
      activated DNA damage response. Senescence has a dual role for tumour 
      development-it acts as a tumour suppressor to prevent the proliferation of 
      seriously damaged cells. Important mechanisms ensuring the stop of genomically 
      altered cells to proliferate are the activation of ATM, p53 and the DNA damage 
      response (DDR). In addition it emerges in recent years that oncogene activation 
      acts as a genetic stress and induces senescence as well using similar downstream 
      components: DNA damage activation, changes in gene expression and chromatin 
      strucrure. Therefore, senescence functions as a powerful tumour suppressor that 
      protects cells expressing activated oncogenes in vivo from becoming neoplastic 
      and malignant. The fact, that oncogene induced senescent cells were mainly found 
      in early, pre-malignant tumour stages suggest that this senescent state has to be 
      overcome during tumourigenesis in order for a tumour to progress to malignancy. 
      At the same time cellular senescence is increasingly recognised as a possible 
      outcome for the treatment of human tumours because it is executed by cells in 
      response to therapeutic treatments, such as drugs and irradiation. While 
      historically apoptosis was considered the only desirable outcome of any 
      anti-neoplastic treatment it emerges recently that senescence could be a 
      potential alternative outcome for tumour therapy in vivo. Animal and tissue 
      culture models have been developed over the last years shedding more light on 
      this novel field of cancer treatment. Whether senescence induction is an 
      advantage or a backdrop for tumour treatment has still to be elucidated since 
      experimental proof in human tumour models is still in an infant stage. This 
      review focuses on the basic mechanisms and recent advances for the induction of 
      senescence as a potential cancer therapy and discusses the potential for a 
      clinical application.
FAU - Saretzki, Gabriele
AU  - Saretzki G
AD  - Crucible Laboratory, Institute for Ageing and Health, Newcastle University, 
      International Centre for Life, Bioscience Centre, Central Parkway, Newcastle upon 
      Tyne NE1 3BZ, UK. gabriele.saretzki@ncl.ac.uk
LA  - eng
PT  - Journal Article
PT  - Review
PL  - United Arab Emirates
TA  - Curr Pharm Des
JT  - Current pharmaceutical design
JID - 9602487
RN  - 0 (Antineoplastic Agents)
SB  - IM
MH  - Animals
MH  - Antineoplastic Agents/*therapeutic use
MH  - Apoptosis/drug effects
MH  - Cell Proliferation/*drug effects
MH  - Cellular Senescence/*drug effects/genetics
MH  - DNA Damage
MH  - Drug Resistance, Neoplasm
MH  - Gene Expression Regulation, Neoplastic
MH  - Humans
MH  - Neoplasms/*drug therapy/genetics/pathology
MH  - Signal Transduction/drug effects
RF  - 230
EDAT- 2010/03/11 06:00
MHDA- 2010/05/29 06:00
CRDT- 2010/03/11 06:00
PHST- 2010/03/11 06:00 [entrez]
PHST- 2010/03/11 06:00 [pubmed]
PHST- 2010/05/29 06:00 [medline]
AID - 10.2174/138161210789941874 [doi]
PST - ppublish
SO  - Curr Pharm Des. 2010 Jan;16(1):79-100. doi: 10.2174/138161210789941874.

PMID- 10757076
OWN - NLM
STAT- MEDLINE
DCOM- 20000616
LR  - 20220227
IS  - 0258-851X (Print)
IS  - 0258-851X (Linking)
VI  - 14
IP  - 1
DP  - 2000 Jan-Feb
TI  - Cancer, aging and cellular senescence.
PG  - 183-8
AB  - Normal cells do not divide indefinitely due to a process termed cellular or 
      replicative senescence. Several lines of evidence suggest that replicative 
      senescence evolved to protect higher eukaryotes, particularly mammals, from 
      developing cancer. Senescent cells differ from their presenescent counterparts in 
      three way: 1) they arrest growth and cannot be stimulated to reenter the cell 
      cycle by physiological mitogens; 2) they become resistant to apoptotic cell 
      death; 3) they acquire altered differentiated functions. Replicative senescence 
      occurs because, owing to the biochemistry of DNA replication, cells acquire one 
      or more critically short telomere. The mechanism by which a short telomere 
      induces the senescent phenotype is unknown. Recent findings suggest that certain 
      types of DNA damage and inappropriate mitogenic signals can also cause cells to 
      adopt a senescent phenotype. Thus, cells respond to a number of potentially 
      oncogenic stimuli by adopting a senescent phenotype. These findings suggest that 
      the senescence response is a fail-safe mechanism that protects cells from 
      tumorigenic transformation. Despite the protection from cancer conveyed by 
      cellular senescence and other mechanisms that suppress tumorigenesis, the 
      development of cancer is almost inevitable as mammalian organisms age. Why is 
      this the case? Certainly, aging predisposes cells to accumulate mutations, 
      several of which are necessary before malignant transformation occurs, 
      particularly in humans. However, many benign or relatively well-controlled tumors 
      may also harbor many potentially oncogenic mutations, suggesting that the tissue 
      microenvironment can suppress the expression of many malignant phenotypes. 
      Although the idea remains controversial, cellular senescence has also been 
      proposed to contribute to organismal aging. Senescent cells have recently been 
      shown to accumulate with age in human tissues. One possibility is that the tissue 
      microenvironment is disrupted by the accumulation of dysfunctional senescent 
      cells. Thus, mutation accumulation may synergize with the accumulation of 
      senescent cells, leading to increasing risk for developing cancer that is a 
      hallmark of mammalian aging.
FAU - Campisi, J
AU  - Campisi J
AD  - Life Sciences Division, Lawrence Berkeley National Laboratory, Berkeley, 
      California 94720, USA. JCAMPISI@LBL.GOV
LA  - eng
PT  - Journal Article
PT  - Review
PL  - Greece
TA  - In Vivo
JT  - In vivo (Athens, Greece)
JID - 8806809
SB  - IM
MH  - Aging/genetics/*physiology
MH  - Cellular Senescence/genetics/*physiology
MH  - DNA Damage
MH  - Genes, Tumor Suppressor
MH  - Humans
MH  - Neoplasms/*etiology/genetics
MH  - Telomere/metabolism
RF  - 60
EDAT- 2000/04/11 09:00
MHDA- 2000/06/24 11:00
CRDT- 2000/04/11 09:00
PHST- 2000/04/11 09:00 [pubmed]
PHST- 2000/06/24 11:00 [medline]
PHST- 2000/04/11 09:00 [entrez]
PST - ppublish
SO  - In Vivo. 2000 Jan-Feb;14(1):183-8.

PMID- 19355881
OWN - NLM
STAT- MEDLINE
DCOM- 20090709
LR  - 20220330
IS  - 0929-8673 (Print)
IS  - 0929-8673 (Linking)
VI  - 16
IP  - 10
DP  - 2009
TI  - Stress-activated MAP kinase cascades in cellular senescence.
PG  - 1229-35
AB  - In response to progressive telomere shortening in successive cell divisions, 
      normal somatic cells withdraw from the cell cycle and exhibit irreversible growth 
      arrest. This state, called cellular senescence, is induced not only by telomere 
      shortening but also by various physico-chemical stressors that induce DNA damage 
      and chromatin disruption as well as by strong mitogenic signals. Because 
      senescent cells never re-enter the cell cycle, cellular senescence appears to 
      prevent malignant transformation of damaged cells and thus contributes to tumor 
      suppression. On the other hand, excess accumulation of senescent cells attenuates 
      the integrity and normal function of tissues, leading to age-related diseases. In 
      addition to the well-established roles of p53 and pRB in cellular senescence, 
      recent evidence suggests that stress-activated mitogen-activated protein kinase 
      (MAPK) cascades that converge on c-Jun N-terminal kinases (JNKs) and p38 MAPKs 
      also play important roles in the regulation of cellular senescence. In this 
      review, we focus on signaling that regulates stress-induced cellular senescence, 
      with special focus on the JNK and p38 MAPK cascades.
FAU - Maruyama, Junichi
AU  - Maruyama J
AD  - Laboratory of Cell Signaling, Graduate School of Pharmaceutical Sciences, The 
      University of Tokyo, 7-3-1 Hongo, Bunkyo-ku, Tokyo 113-0033, Japan.
FAU - Naguro, Isao
AU  - Naguro I
FAU - Takeda, Kohsuke
AU  - Takeda K
FAU - Ichijo, Hidenori
AU  - Ichijo H
LA  - eng
PT  - Journal Article
PT  - Review
PL  - United Arab Emirates
TA  - Curr Med Chem
JT  - Current medicinal chemistry
JID - 9440157
RN  - 0 (Cell Cycle Proteins)
RN  - EC 2.7.11.24 (Mitogen-Activated Protein Kinases)
SB  - IM
MH  - Animals
MH  - Cell Cycle Proteins/metabolism/pharmacology
MH  - Cellular Senescence/drug effects/*physiology
MH  - Humans
MH  - Mitogen-Activated Protein Kinases/*metabolism/pharmacology
MH  - *Oxidative Stress
MH  - Signal Transduction/drug effects/*physiology
RF  - 79
EDAT- 2009/04/10 09:00
MHDA- 2009/07/10 09:00
CRDT- 2009/04/10 09:00
PHST- 2009/04/10 09:00 [entrez]
PHST- 2009/04/10 09:00 [pubmed]
PHST- 2009/07/10 09:00 [medline]
AID - 10.2174/092986709787846613 [doi]
PST - ppublish
SO  - Curr Med Chem. 2009;16(10):1229-35. doi: 10.2174/092986709787846613.

PMID- 18353625
OWN - NLM
STAT- MEDLINE
DCOM- 20080707
LR  - 20220321
IS  - 0955-0674 (Print)
IS  - 0955-0674 (Linking)
VI  - 20
IP  - 2
DP  - 2008 Apr
TI  - Cellular senescence in vivo: a barrier to tumorigenesis.
PG  - 150-5
LID - 10.1016/j.ceb.2008.01.007 [doi]
AB  - Cellular senescence is characterized by a largely irreversible cell cycle arrest 
      that can be triggered by many types of intrinsic and extrinsic stress. These 
      include telomere malfunction, oncogene activation and tumor suppressor gene 
      inactivation. Ultimately, such events culminate in the activation of a tumor 
      suppressor gene network. Since the first description of Oncogene-Induced cellular 
      Senescence (OIS) little over a decade ago, many subsequent studies have confirmed 
      that OIS prevents cells from undergoing oncogenic transformation in vitro. 
      However, it has long been debated whether any in vivo correlates exist. It is 
      only since recent years that evidence has been accumulating indicating that OIS 
      in vivo does correspond to a major protective mechanism against cancer. In this 
      review, we highlight some of the recent developments.
FAU - Prieur, Alexandre
AU  - Prieur A
AD  - Division of Molecular Genetics, The Netherlands Cancer Institute, Plesmanlaan 
      121, 1066 CX Amsterdam, The Netherlands.
FAU - Peeper, Daniel S
AU  - Peeper DS
LA  - eng
PT  - Journal Article
PT  - Research Support, Non-U.S. Gov't
PT  - Review
DEP - 20080318
PL  - England
TA  - Curr Opin Cell Biol
JT  - Current opinion in cell biology
JID - 8913428
SB  - IM
MH  - Animals
MH  - *Cell Transformation, Neoplastic
MH  - Cellular Senescence/*physiology
MH  - Humans
MH  - Neoplasms/*pathology
MH  - Oncogenes
RF  - 65
EDAT- 2008/03/21 09:00
MHDA- 2008/07/08 09:00
CRDT- 2008/03/21 09:00
PHST- 2008/01/11 00:00 [received]
PHST- 2008/01/26 00:00 [accepted]
PHST- 2008/03/21 09:00 [pubmed]
PHST- 2008/07/08 09:00 [medline]
PHST- 2008/03/21 09:00 [entrez]
AID - S0955-0674(08)00017-3 [pii]
AID - 10.1016/j.ceb.2008.01.007 [doi]
PST - ppublish
SO  - Curr Opin Cell Biol. 2008 Apr;20(2):150-5. doi: 10.1016/j.ceb.2008.01.007. Epub 
      2008 Mar 18.

PMID- 17913751
OWN - NLM
STAT- MEDLINE
DCOM- 20080118
LR  - 20211020
IS  - 1362-4962 (Electronic)
IS  - 0305-1048 (Print)
IS  - 0305-1048 (Linking)
VI  - 35
IP  - 22
DP  - 2007
TI  - DNA damage, cellular senescence and organismal ageing: causal or correlative?
PG  - 7417-28
AB  - Cellular senescence has long been used as a cellular model for understanding 
      mechanisms underlying the ageing process. Compelling evidence obtained in recent 
      years demonstrate that DNA damage is a common mediator for both replicative 
      senescence, which is triggered by telomere shortening, and premature cellular 
      senescence induced by various stressors such as oncogenic stress and oxidative 
      stress. Extensive observations suggest that DNA damage accumulates with age and 
      that this may be due to an increase in production of reactive oxygen species 
      (ROS) and a decline in DNA repair capacity with age. Mutation or disrupted 
      expression of genes that increase DNA damage often result in premature ageing. In 
      contrast, interventions that enhance resistance to oxidative stress and attenuate 
      DNA damage contribute towards longevity. This evidence suggests that genomic 
      instability plays a causative role in the ageing process. However, conflicting 
      findings exist which indicate that ROS production and oxidative damage levels of 
      macromolecules including DNA do not always correlate with lifespan in model 
      animals. Here we review the recent advances in addressing the role of DNA damage 
      in cellular senescence and organismal ageing.
FAU - Chen, Jian-Hua
AU  - Chen JH
AD  - Department of Clinical Biochemistry, University of Cambridge, Addenbrooke's 
      Hospital, Cambridge CB2 2QR, UK. jhc36@cam.ac.uk
FAU - Hales, C Nicholes
AU  - Hales CN
FAU - Ozanne, Susan E
AU  - Ozanne SE
LA  - eng
GR  - BB/E002161/1/BB_/Biotechnology and Biological Sciences Research Council/United 
      Kingdom
GR  - BB/E00797X/1/BB_/Biotechnology and Biological Sciences Research Council/United 
      Kingdom
PT  - Journal Article
PT  - Research Support, Non-U.S. Gov't
PT  - Review
DEP - 20071002
PL  - England
TA  - Nucleic Acids Res
JT  - Nucleic acids research
JID - 0411011
RN  - 0 (DNA, Mitochondrial)
SB  - IM
MH  - Aging/*genetics
MH  - Animals
MH  - Cellular Senescence/*genetics
MH  - *DNA Damage
MH  - DNA, Mitochondrial/metabolism
MH  - Humans
PMC - PMC2190714
EDAT- 2007/10/05 09:00
MHDA- 2008/01/19 09:00
CRDT- 2007/10/05 09:00
PHST- 2007/10/05 09:00 [pubmed]
PHST- 2008/01/19 09:00 [medline]
PHST- 2007/10/05 09:00 [entrez]
AID - gkm681 [pii]
AID - 10.1093/nar/gkm681 [doi]
PST - ppublish
SO  - Nucleic Acids Res. 2007;35(22):7417-28. doi: 10.1093/nar/gkm681. Epub 2007 Oct 2.

PMID- 11163158
OWN - NLM
STAT- MEDLINE
DCOM- 20010510
LR  - 20190921
IS  - 0959-437X (Print)
IS  - 0959-437X (Linking)
VI  - 11
IP  - 1
DP  - 2001 Feb
TI  - Cellular senescence as a tumor-protection mechanism: the essential role of 
      counting.
PG  - 98-103
AB  - The term 'cellular senescence' has often been applied indiscriminately to any 
      form of growth arrest of cultured cells that occurs either after some period in 
      culture or following insults such as the overexpression of oncogenes. Recent 
      reports have suggested there may be many mechanisms of cellular senescence. Our 
      increasing understanding of the role of telomere shortening in the replicative 
      aging of cultured fibroblasts now permits a re-examination of what may reasonably 
      be called cellular senescence, and what most likely represents artifacts of the 
      culture environment and/or specific cell-cycle control mechanisms.
FAU - Wright, W E
AU  - Wright WE
AD  - Department of Cell Biology, University of Texas Southwestern Medical Center, 5323 
      Harry Hines Boulevard, Dallas, Texas 75390-9039, USA. 
      Woodring.Wright@UTSouthwestern.edu
FAU - Shay, J W
AU  - Shay JW
LA  - eng
GR  - AG01228/AG/NIA NIH HHS/United States
PT  - Journal Article
PT  - Research Support, Non-U.S. Gov't
PT  - Research Support, U.S. Gov't, P.H.S.
PT  - Review
PL  - England
TA  - Curr Opin Genet Dev
JT  - Current opinion in genetics & development
JID - 9111375
SB  - IM
MH  - Animals
MH  - Cell Cycle/genetics/physiology
MH  - Cell Division
MH  - *Cellular Senescence/genetics/physiology
MH  - Epithelial Cells/cytology/ultrastructure
MH  - Oxidative Stress
MH  - *Telomere/genetics/physiology
RF  - 49
EDAT- 2001/02/13 11:00
MHDA- 2001/05/22 10:01
CRDT- 2001/02/13 11:00
PHST- 2001/02/13 11:00 [pubmed]
PHST- 2001/05/22 10:01 [medline]
PHST- 2001/02/13 11:00 [entrez]
AID - S0959-437X(00)00163-5 [pii]
AID - 10.1016/s0959-437x(00)00163-5 [doi]
PST - ppublish
SO  - Curr Opin Genet Dev. 2001 Feb;11(1):98-103. doi: 10.1016/s0959-437x(00)00163-5.

PMID- 17634589
OWN - NLM
STAT- MEDLINE
DCOM- 20070921
LR  - 20171116
IS  - 1064-3745 (Print)
IS  - 1064-3745 (Linking)
VI  - 371
DP  - 2007
TI  - Subtractive hybridization techniques to study cellular senescence.
PG  - 289-305
AB  - Molecular and cellular processes related to the senescence syndrome are 
      determined by programs of differential gene expression. Subtractive cDNA 
      hybridization is a powerful approach to identify and isolate differentially 
      expressed genes in various systems. A highly effective method, termed suppression 
      subtractive hybridization (SSH), has been applied for the generation of 
      subtracted cDNA library of senescing leaves. The method consists of two main 
      stages, the normalization step that equalizes the abundance of cDNAs within the 
      target population and the subtraction step that eliminates the common sequences 
      between the target and the driver populations. The successful generation of 
      library containing high numbered of rare and abundant cDNA clones in senescing 
      plant cells proves the applicability of this method for global identification of 
      differentially expressed genes during cellular senescence.
FAU - Sternberg, Michal Bassani
AU  - Sternberg MB
AD  - Faculty of Biology, Technion, Isreal Institute of Technology, Haifa, Isreal.
FAU - Gepstein, Shimon
AU  - Gepstein S
LA  - eng
PT  - Journal Article
PT  - Review
PL  - United States
TA  - Methods Mol Biol
JT  - Methods in molecular biology (Clifton, N.J.)
JID - 9214969
SB  - IM
MH  - Cellular Senescence/*genetics
MH  - *Cloning, Molecular
MH  - *Gene Library
MH  - Nucleic Acid Hybridization
MH  - *Plant Physiological Phenomena
MH  - Plants/*genetics
RF  - 14
EDAT- 2007/07/20 09:00
MHDA- 2007/09/22 09:00
CRDT- 2007/07/20 09:00
PHST- 2007/07/20 09:00 [pubmed]
PHST- 2007/09/22 09:00 [medline]
PHST- 2007/07/20 09:00 [entrez]
AID - 1-59745-361-7:289 [pii]
AID - 10.1007/978-1-59745-361-5_21 [doi]
PST - ppublish
SO  - Methods Mol Biol. 2007;371:289-305. doi: 10.1007/978-1-59745-361-5_21.

PMID- 11920730
OWN - NLM
STAT- MEDLINE
DCOM- 20020528
LR  - 20171116
IS  - 0022-3417 (Print)
IS  - 0022-3417 (Linking)
VI  - 196
IP  - 4
DP  - 2002 Apr
TI  - Markers of senescence?
PG  - 371-3
AB  - The specific identification of cellular senescence in clinical material has 
      important implications for determining the role of senescence in age-related 
      pathologies and in neoplasia in certain tumours. One suggested marker of 
      senescence is the histochemical identification of a specific beta-galactosidase 
      enzyme operative at pH 6.0. However, recent data indicate that this enzyme may 
      not be specific for senescence in all tissues and probably represents the 
      expression of endogenous lysosomal acid beta-galactosidase, which is expressed by 
      a variety of differentiated cell types.
CI  - Copyright 2002 John Wiley & Sons, Ltd.
FAU - Coates, Philip J
AU  - Coates PJ
LA  - eng
PT  - Comment
PT  - Editorial
PL  - England
TA  - J Pathol
JT  - The Journal of pathology
JID - 0204634
RN  - 0 (Biomarkers)
RN  - EC 3.2.1.23 (beta-Galactosidase)
SB  - IM
CON - J Pathol. 1999 Jan;187(1):100-11. PMID: 10341711
CON - J Pathol. 2001 Nov;195(4):404-14. PMID: 11745671
CON - J Pathol. 2002 Apr;196(4):394-400. PMID: 11920734
MH  - Biomarkers/analysis
MH  - Cellular Senescence/*physiology
MH  - Humans
MH  - Neoplasms/pathology
MH  - beta-Galactosidase/*metabolism
EDAT- 2002/03/29 10:00
MHDA- 2002/05/29 10:01
CRDT- 2002/03/29 10:00
PHST- 2002/03/29 10:00 [pubmed]
PHST- 2002/05/29 10:01 [medline]
PHST- 2002/03/29 10:00 [entrez]
AID - 10.1002/path.1073 [pii]
AID - 10.1002/path.1073 [doi]
PST - ppublish
SO  - J Pathol. 2002 Apr;196(4):371-3. doi: 10.1002/path.1073.

PMID- 22037160
OWN - NLM
STAT- MEDLINE
DCOM- 20120321
LR  - 20171116
IS  - 1096-3650 (Electronic)
IS  - 1044-579X (Linking)
VI  - 21
IP  - 6
DP  - 2011 Dec
TI  - Oncogene- and tumor suppressor gene-mediated suppression of cellular senescence.
PG  - 367-76
LID - 10.1016/j.semcancer.2011.10.005 [doi]
AB  - Data accumulating during the last two decades suggest that tumorigenesis is held 
      in check by two major intrinsic failsafe mechanisms; apoptosis and cellular 
      senescence. While apoptosis is a programmed cell death process, cellular 
      senescence, which is the focus of this article, is defined as irreversible cell 
      cycle arrest. This process is triggered either by telomere erosion or by acute 
      stress signals including oncogenic stress induced by overactive oncogenes or 
      underactive tumor suppressor genes. The outcome of this is often replication 
      overload and oxidative stress resulting in DNA damage. Oncogenic stress induces 
      at least three intrinsic pathways, p16/pRb-, Arf/p53/p21- and the DNA damage 
      response (DDR)-pathways, that induce premature senescence if the stress exceeds a 
      threshold level. Oncogene-induced senescence (OIS) is frequently observed in 
      premalignant lesions both in animal tumor models and in human patients but is 
      essentially absent in advanced cancers, suggesting that malignant tumor cells 
      have found ways to bypass or escape senescence. This review focuses on 
      cell-autonomous mechanism by which certain oncogenes, tumor suppressor genes and 
      components of the DDR/DNA-repair machinery suppress senescence - mechanisms that 
      are exploited by tumor cells to evade senescence and continue to multiply. In 
      this way, tumor cells become addicted to the continuous activity of senescence 
      suppressor proteins. However, some senescence pathways, although under 
      suppression, may remain intact and can be re-established if senescence suppressor 
      proteins are inactivated or if senescence inducers are reactivated. This can 
      hopefully form the basis for a "pro-senescence therapy" strategy to combat cancer 
      in the future.
CI  - Copyright © 2011 Elsevier Ltd. All rights reserved.
FAU - Larsson, Lars-Gunnar
AU  - Larsson LG
AD  - Department of Microbiology, Tumor and Cell Biology, Karolinska Institutet, Box 
      280, SE-171 77 Stockholm, Sweden. Lars-Gunnar.Larsson@ki.se
LA  - eng
PT  - Journal Article
PT  - Research Support, Non-U.S. Gov't
PT  - Review
DEP - 20111024
PL  - England
TA  - Semin Cancer Biol
JT  - Seminars in cancer biology
JID - 9010218
SB  - IM
MH  - Cellular Senescence/*genetics
MH  - DNA Damage
MH  - *Genes, Tumor Suppressor
MH  - Humans
MH  - *Oncogenes
MH  - Oxidative Stress
EDAT- 2011/11/01 06:00
MHDA- 2012/03/22 06:00
CRDT- 2011/11/01 06:00
PHST- 2011/11/01 06:00 [entrez]
PHST- 2011/11/01 06:00 [pubmed]
PHST- 2012/03/22 06:00 [medline]
AID - S1044-579X(11)00079-4 [pii]
AID - 10.1016/j.semcancer.2011.10.005 [doi]
PST - ppublish
SO  - Semin Cancer Biol. 2011 Dec;21(6):367-76. doi: 10.1016/j.semcancer.2011.10.005. 
      Epub 2011 Oct 24.

PMID- 10705036
OWN - NLM
STAT- MEDLINE
DCOM- 20000628
LR  - 20190910
IS  - 0531-5565 (Print)
IS  - 0531-5565 (Linking)
VI  - 35
IP  - 1
DP  - 2000 Feb
TI  - Epigenetic aspects of cellular senescence.
PG  - 23-32
AB  - The limited proliferative potential of normal cells in culture has been proposed 
      as a model for cellular aging in vivo. It is clear that cellular aging has a 
      genetic component but epigenetic processes could also be involved. Insight gained 
      during years of intensive study suggests cellular aging is a multi-step process 
      and that cells possess a counting mechanism that determines the number of 
      doublings the cells can complete. In this paper, we review evidence suggesting a 
      role for epigenetic processes in cell senescence and discuss the possible 
      insights that might be provided by experiments designed to induce a premature 
      senescent like state.
FAU - Young, J
AU  - Young J
AD  - Huffington Center on Aging, MS M320, Baylor College of Medicine, 1 Baylor Plaza, 
      Houston, TX 77030, USA.
FAU - Smith, J R
AU  - Smith JR
LA  - eng
GR  - P01 AG13663/AG/NIA NIH HHS/United States
PT  - Journal Article
PT  - Research Support, Non-U.S. Gov't
PT  - Research Support, U.S. Gov't, P.H.S.
PT  - Review
PL  - England
TA  - Exp Gerontol
JT  - Experimental gerontology
JID - 0047061
SB  - IM
MH  - Biological Clocks
MH  - Cellular Senescence/*genetics
MH  - Humans
MH  - Signal Transduction
RF  - 50
EDAT- 2000/03/08 09:00
MHDA- 2000/07/06 11:00
CRDT- 2000/03/08 09:00
PHST- 2000/03/08 09:00 [pubmed]
PHST- 2000/07/06 11:00 [medline]
PHST- 2000/03/08 09:00 [entrez]
AID - S0531-5565(99)00076-5 [pii]
AID - 10.1016/s0531-5565(99)00076-5 [doi]
PST - ppublish
SO  - Exp Gerontol. 2000 Feb;35(1):23-32. doi: 10.1016/s0531-5565(99)00076-5.

PMID- 9545418
OWN - NLM
STAT- MEDLINE
DCOM- 19980521
LR  - 20200824
IS  - 0002-9297 (Print)
IS  - 1537-6605 (Electronic)
IS  - 0002-9297 (Linking)
VI  - 62
IP  - 5
DP  - 1998 May
TI  - The genetics of cellular senescence.
PG  - 1015-9
FAU - Bérubé, N G
AU  - Bérubé NG
AD  - Huffington Center on Aging, Baylor College of Medicine, Houston, TX 77030-3498, 
      USA. nberybe@bcm.tmc.edu
FAU - Smith, J R
AU  - Smith JR
FAU - Pereira-Smith, O M
AU  - Pereira-Smith OM
LA  - eng
GR  - P01AG13663/AG/NIA NIH HHS/United States
GR  - R37AG05333/AG/NIA NIH HHS/United States
PT  - Journal Article
PT  - Research Support, Non-U.S. Gov't
PT  - Research Support, U.S. Gov't, P.H.S.
PT  - Review
PL  - United States
TA  - Am J Hum Genet
JT  - American journal of human genetics
JID - 0370475
SB  - IM
MH  - Animals
MH  - Cellular Senescence/*genetics
MH  - Genes, Dominant
MH  - Genes, Tumor Suppressor
MH  - Humans
MH  - Hybrid Cells
MH  - *Models, Genetic
MH  - Telomere
PMC - PMC1377105
EDAT- 1998/05/23 02:08
MHDA- 2000/03/21 09:00
CRDT- 1998/05/23 02:08
PHST- 1998/05/23 02:08 [pubmed]
PHST- 2000/03/21 09:00 [medline]
PHST- 1998/05/23 02:08 [entrez]
AID - S0002-9297(07)61520-1 [pii]
AID - 10.1086/301848 [doi]
PST - ppublish
SO  - Am J Hum Genet. 1998 May;62(5):1015-9. doi: 10.1086/301848.

PMID- 14702100
OWN - NLM
STAT- MEDLINE
DCOM- 20040301
LR  - 20220227
IS  - 0021-9738 (Print)
IS  - 1558-8238 (Electronic)
IS  - 0021-9738 (Linking)
VI  - 113
IP  - 1
DP  - 2004 Jan
TI  - When cells get stressed: an integrative view of cellular senescence.
PG  - 8-13
AB  - Cells entering a state of senescence undergo a permanent cell cycle arrest, 
      accompanied by a set of functional and morphological changes. Senescence of cells 
      occurs following an extended period of proliferation in culture or in response to 
      various physiologic stresses, yet little is known about the role this phenomenon 
      plays in vivo. The study of senescence has focused largely on its hypothesized 
      role as a barrier to extended cell division, governed by a division-counting 
      mechanism in the form of telomere length. Here, we discuss the biological 
      functions of cellular senescence and suggest that it should be viewed in terms of 
      its role as a general cellular stress response program, rather than strictly as a 
      barrier to unlimited cycles of cell growth and division. We also discuss the 
      relative roles played by telomere shortening and telomere uncapping in the 
      induction of senescence.
FAU - Ben-Porath, Ittai
AU  - Ben-Porath I
AD  - The Whitehead Institute for Biomedical Research, Cambridge, Massachusetts 02142, 
      USA.
FAU - Weinberg, Robert A
AU  - Weinberg RA
LA  - eng
PT  - Journal Article
PT  - Research Support, Non-U.S. Gov't
PT  - Review
PL  - United States
TA  - J Clin Invest
JT  - The Journal of clinical investigation
JID - 7802877
SB  - IM
MH  - Animals
MH  - Cell Cycle/genetics/physiology
MH  - Cell Division
MH  - Cellular Senescence/genetics/*physiology
MH  - Genes, Tumor Suppressor
MH  - Humans
MH  - Models, Biological
MH  - Models, Genetic
MH  - Telomere/genetics
PMC - PMC300889
EDAT- 2004/01/01 05:00
MHDA- 2004/03/03 05:00
CRDT- 2004/01/01 05:00
PHST- 2004/01/01 05:00 [pubmed]
PHST- 2004/03/03 05:00 [medline]
PHST- 2004/01/01 05:00 [entrez]
AID - 20663 [pii]
AID - 10.1172/JCI20663 [doi]
PST - ppublish
SO  - J Clin Invest. 2004 Jan;113(1):8-13. doi: 10.1172/JCI20663.

PMID- 1426085
OWN - NLM
STAT- MEDLINE
DCOM- 19921214
LR  - 20190907
IS  - 0531-5565 (Print)
IS  - 0531-5565 (Linking)
VI  - 27
IP  - 5-6
DP  - 1992 Sep-Dec
TI  - Molecular genetic studies of cellular senescence.
PG  - 519-22
AB  - The limited doubling potential of normal cells in culture was first proposed as a 
      model for cellular aging by Hayflick in 1961. This phenomenon of in vitro 
      cellular senescence is now well documented for a number of different normal human 
      cell types. In an attempt to determine whether random events or programmed 
      genetic processes were responsible for cellular aging, we performed a series of 
      cell fusion studies. We determined that hybrids from fusion of normal with 
      immortal human cells had limited proliferative potential, indicating that 
      senescence is a dominant phenotype. We exploited the fact that immortality was 
      recessive to assign a large number of different immortal human cell lines to four 
      complementation groups for indefinite division. More recently, we have determined 
      that the introduction of a single normal human chromosome 4 into HeLa (cervical 
      carcinoma) cells by microcell fusion induced senescence in this immortal line. 
      The results of these whole cell and microcell fusion studies support the 
      hypotheses that propose senescence results from active, genetic mechanisms.
FAU - Pereira-Smith, O M
AU  - Pereira-Smith OM
AD  - Huffington Center on Aging, Houston, Texas.
FAU - Ning, Y
AU  - Ning Y
LA  - eng
GR  - AGO5333/AG/NIA NIH HHS/United States
GR  - P01-AGO7123/AG/NIA NIH HHS/United States
PT  - Journal Article
PT  - Research Support, Non-U.S. Gov't
PT  - Research Support, U.S. Gov't, P.H.S.
PT  - Review
PL  - England
TA  - Exp Gerontol
JT  - Experimental gerontology
JID - 0047061
SB  - IM
MH  - Cell Division
MH  - Cell Fusion
MH  - Cellular Senescence/*genetics
MH  - Chromosomes, Human, Pair 4
MH  - Humans
RF  - 11
EDAT- 1992/09/01 00:00
MHDA- 1992/09/01 00:01
CRDT- 1992/09/01 00:00
PHST- 1992/09/01 00:00 [pubmed]
PHST- 1992/09/01 00:01 [medline]
PHST- 1992/09/01 00:00 [entrez]
AID - 10.1016/0531-5565(92)90006-l [doi]
PST - ppublish
SO  - Exp Gerontol. 1992 Sep-Dec;27(5-6):519-22. doi: 10.1016/0531-5565(92)90006-l.

PMID- 18574463
OWN - NLM
STAT- MEDLINE
DCOM- 20080806
LR  - 20201226
IS  - 1474-1768 (Electronic)
IS  - 1474-175X (Linking)
VI  - 8
IP  - 7
DP  - 2008 Jul
TI  - Living on a break: cellular senescence as a DNA-damage response.
PG  - 512-22
LID - 10.1038/nrc2440 [doi]
AB  - Cellular senescence is associated with ageing and cancer in vivo and has a proven 
      tumour-suppressive function. Common to both ageing and cancer is the generation 
      of DNA damage and the engagement of the DNA-damage response pathways. In this 
      Review, the diverse mechanisms that lead to DNA-damage generation and the 
      activation of DNA-damage-response signalling pathways are discussed, together 
      with the evidence for their contribution to the establishment and maintenance of 
      cellular senescence in the context of organismal ageing and cancer development.
FAU - d'Adda di Fagagna, Fabrizio
AU  - d'Adda di Fagagna F
AD  - IFOM Foundation, FIRC Institute of Molecular Oncology Foundation, via Adamello 
      16, 20139 Milan, Italy. fabrizio.dadda@ifom-ieo-campus.it
LA  - eng
PT  - Journal Article
PT  - Research Support, Non-U.S. Gov't
PT  - Review
PL  - England
TA  - Nat Rev Cancer
JT  - Nature reviews. Cancer
JID - 101124168
SB  - IM
MH  - Animals
MH  - Cellular Senescence/*genetics
MH  - *DNA Damage
MH  - Humans
MH  - Neoplasms/genetics/pathology
RF  - 144
EDAT- 2008/06/25 09:00
MHDA- 2008/08/07 09:00
CRDT- 2008/06/25 09:00
PHST- 2008/06/25 09:00 [pubmed]
PHST- 2008/08/07 09:00 [medline]
PHST- 2008/06/25 09:00 [entrez]
AID - nrc2440 [pii]
AID - 10.1038/nrc2440 [doi]
PST - ppublish
SO  - Nat Rev Cancer. 2008 Jul;8(7):512-22. doi: 10.1038/nrc2440.

PMID- 11262789
OWN - NLM
STAT- MEDLINE
DCOM- 20010405
LR  - 20190513
IS  - 0268-1161 (Print)
IS  - 0268-1161 (Linking)
VI  - 15 Suppl 4
DP  - 2000 Dec
TI  - Oocytes.
PG  - 11-8
FAU - Mandelbaum, J
AU  - Mandelbaum J
AD  - Laboratoire d'Histologie, Biologie de la Reproduction et Cytogénétique, Hôpital 
      Tenon, 4, rue de la Chine 75020 Paris, France.
LA  - eng
PT  - Journal Article
PL  - England
TA  - Hum Reprod
JT  - Human reproduction (Oxford, England)
JID - 8701199
SB  - IM
MH  - Cell Nucleus/physiology
MH  - Cellular Senescence/physiology
MH  - Cytoplasm/physiology
MH  - Humans
MH  - Oocytes/*physiology
MH  - *Reproductive Techniques
EDAT- 2001/03/27 10:00
MHDA- 2001/04/06 10:01
CRDT- 2001/03/27 10:00
PHST- 2001/03/27 10:00 [pubmed]
PHST- 2001/04/06 10:01 [medline]
PHST- 2001/03/27 10:00 [entrez]
AID - 10.1093/humrep/15.suppl_4.11 [doi]
PST - ppublish
SO  - Hum Reprod. 2000 Dec;15 Suppl 4:11-8. doi: 10.1093/humrep/15.suppl_4.11.

PMID- 19818705
OWN - NLM
STAT- MEDLINE
DCOM- 20091221
LR  - 20201226
IS  - 1097-4164 (Electronic)
IS  - 1097-2765 (Linking)
VI  - 36
IP  - 1
DP  - 2009 Oct 9
TI  - Healing and hurting: molecular mechanisms, functions, and pathologies of cellular 
      senescence.
PG  - 2-14
LID - 10.1016/j.molcel.2009.09.021 [doi]
AB  - Cellular senescence is a proliferation arrest that is typically irreversible and 
      caused by various cellular stresses, including excess rounds of cell division and 
      cancer-causing genetic alterations. Senescence actively contributes to a 
      tissue-level response to tissue wounding and incipient cancer, healing the tissue 
      and suppressing tumor formation. However, in the long term, the same senescence 
      program may hurt the tissue, thereby contributing to tissue aging. Tumor 
      suppression, wound healing, and aging are each associated with inflammation, and 
      here it is proposed that cellular senescence contributes to a "nonimmune cell" 
      component of the tissue inflammatory response.
FAU - Adams, Peter D
AU  - Adams PD
AD  - Cancer Research UK Beatson Labs, University of Glasgow, Glasgow G61 1BD, UK. 
      p.adams@beatson.gla.ac.uk
LA  - eng
GR  - Cancer Research UK/United Kingdom
PT  - Journal Article
PT  - Research Support, N.I.H., Extramural
PT  - Research Support, Non-U.S. Gov't
PT  - Review
PL  - United States
TA  - Mol Cell
JT  - Molecular cell
JID - 9802571
SB  - IM
MH  - Aging/*physiology
MH  - Animals
MH  - Cellular Senescence/*physiology
MH  - Humans
MH  - Neoplasms/*pathology
MH  - Wound Healing/*physiology
RF  - 130
EDAT- 2009/10/13 06:00
MHDA- 2009/12/22 06:00
CRDT- 2009/10/13 06:00
PHST- 2009/07/10 00:00 [received]
PHST- 2009/10/13 06:00 [entrez]
PHST- 2009/10/13 06:00 [pubmed]
PHST- 2009/12/22 06:00 [medline]
AID - S1097-2765(09)00681-9 [pii]
AID - 10.1016/j.molcel.2009.09.021 [doi]
PST - ppublish
SO  - Mol Cell. 2009 Oct 9;36(1):2-14. doi: 10.1016/j.molcel.2009.09.021.

PMID- 20444648
OWN - NLM
STAT- MEDLINE
DCOM- 20101104
LR  - 20220414
IS  - 1471-499X (Electronic)
IS  - 1471-4914 (Print)
IS  - 1471-4914 (Linking)
VI  - 16
IP  - 5
DP  - 2010 May
TI  - Inflammatory networks during cellular senescence: causes and consequences.
PG  - 238-46
LID - 10.1016/j.molmed.2010.03.003 [doi]
AB  - Chronic inflammation is associated with aging and plays a causative role in 
      several age-related diseases such as cancer, atherosclerosis and osteoarthritis. 
      The source of this chronic inflammation is often attributed to the progressive 
      activation of immune cells over time. However, recent studies have shown that the 
      process of cellular senescence, a tumor suppressive stress response that is also 
      associated with aging, entails a striking increase in the secretion of 
      proinflammatory proteins and might be an important additional contributor to 
      chronic inflammation. Here, we list the secreted factors that make up the 
      proinflammatory phenotype of senescent cells and describe the impact of these 
      factors on tissue homeostasis. We also summarize the cellular pathways/processes 
      that are known to regulate this phenotype--namely, the DNA damage response, 
      microRNAs, key transcription factors and kinases and chromatin remodeling.
CI  - Copyright 2010 Elsevier Ltd. All rights reserved.
FAU - Freund, Adam
AU  - Freund A
AD  - Buck Institute for Age Research, 8001 Redwood Boulevard, Novato, CA 94945, USA.
FAU - Orjalo, Arturo V
AU  - Orjalo AV
FAU - Desprez, Pierre-Yves
AU  - Desprez PY
FAU - Campisi, Judith
AU  - Campisi J
LA  - eng
GR  - P01 AG025901/AG/NIA NIH HHS/United States
GR  - RL1 AG032117/AG/NIA NIH HHS/United States
GR  - P01 AG017242-100003/AG/NIA NIH HHS/United States
GR  - T32 AG000266/AG/NIA NIH HHS/United States
GR  - AG09909/AG/NIA NIH HHS/United States
GR  - R56 AG009909/AG/NIA NIH HHS/United States
GR  - P01 AG025901-040002/AG/NIA NIH HHS/United States
GR  - AG032117/AG/NIA NIH HHS/United States
GR  - P01 AG017242/AG/NIA NIH HHS/United States
GR  - T32 AG000266-14/AG/NIA NIH HHS/United States
GR  - P30 AG025708/AG/NIA NIH HHS/United States
GR  - P30 AG025708-05/AG/NIA NIH HHS/United States
GR  - AG025901/AG/NIA NIH HHS/United States
GR  - AG017242/AG/NIA NIH HHS/United States
GR  - AG025708/AG/NIA NIH HHS/United States
GR  - R37 AG009909-20/AG/NIA NIH HHS/United States
GR  - R37 AG009909/AG/NIA NIH HHS/United States
PT  - Journal Article
PT  - Research Support, N.I.H., Extramural
PT  - Research Support, Non-U.S. Gov't
PT  - Research Support, U.S. Gov't, Non-P.H.S.
PT  - Review
DEP - 20100503
PL  - England
TA  - Trends Mol Med
JT  - Trends in molecular medicine
JID - 100966035
RN  - 0 (MicroRNAs)
RN  - 0 (Transcription Factors)
SB  - IM
MH  - Animals
MH  - Cellular Senescence/genetics/*physiology
MH  - Humans
MH  - Inflammation/*metabolism
MH  - MicroRNAs/genetics/metabolism
MH  - Models, Biological
MH  - Transcription Factors/genetics/metabolism
PMC - PMC2879478
MID - NIHMS203752
EDAT- 2010/05/07 06:00
MHDA- 2010/11/05 06:00
CRDT- 2010/05/07 06:00
PHST- 2010/01/25 00:00 [received]
PHST- 2010/03/29 00:00 [revised]
PHST- 2010/03/30 00:00 [accepted]
PHST- 2010/05/07 06:00 [entrez]
PHST- 2010/05/07 06:00 [pubmed]
PHST- 2010/11/05 06:00 [medline]
AID - S1471-4914(10)00046-8 [pii]
AID - 10.1016/j.molmed.2010.03.003 [doi]
PST - ppublish
SO  - Trends Mol Med. 2010 May;16(5):238-46. doi: 10.1016/j.molmed.2010.03.003. Epub 
      2010 May 3.

PMID- 8976867
OWN - NLM
STAT- MEDLINE
DCOM- 19970113
LR  - 20171116
IS  - 0022-3417 (Print)
IS  - 0022-3417 (Linking)
VI  - 180
IP  - 2
DP  - 1996 Oct
TI  - p53: guardian of cellular senescence.
PG  - 118-21
FAU - Wynford-Thomas, D
AU  - Wynford-Thomas D
AD  - Department of Pathology, University of Wales College of Medicine, Cardiff, U.K.
LA  - eng
PT  - Journal Article
PT  - Research Support, Non-U.S. Gov't
PT  - Review
PL  - England
TA  - J Pathol
JT  - The Journal of pathology
JID - 0204634
RN  - 0 (Tumor Suppressor Protein p53)
SB  - IM
MH  - Cellular Senescence/*physiology
MH  - Chromosome Aberrations
MH  - Humans
MH  - Tumor Suppressor Protein p53/*physiology
RF  - 40
EDAT- 1996/10/01 00:00
MHDA- 2000/06/20 09:00
CRDT- 1996/10/01 00:00
PHST- 1996/10/01 00:00 [pubmed]
PHST- 2000/06/20 09:00 [medline]
PHST- 1996/10/01 00:00 [entrez]
AID - 10.1002/(SICI)1096-9896(199610)180:2<118::AID-PATH673>3.0.CO;2-I [pii]
AID - 10.1002/(SICI)1096-9896(199610)180:2<118::AID-PATH673>3.0.CO;2-I [doi]
PST - ppublish
SO  - J Pathol. 1996 Oct;180(2):118-21. doi: 
      10.1002/(SICI)1096-9896(199610)180:2<118::AID-PATH673>3.0.CO;2-I.

PMID- 21248468
OWN - NLM
STAT- MEDLINE
DCOM- 20110704
LR  - 20200930
IS  - 1551-4005 (Electronic)
IS  - 1551-4005 (Linking)
VI  - 10
IP  - 3
DP  - 2011 Feb 1
TI  - Senescence-associated heterochromatin foci are dispensable for cellular 
      senescence, occur in a cell type- and insult-dependent manner and follow 
      expression of p16(ink4a).
PG  - 457-68
AB  - Cellular senescence, an irreversible proliferation arrest evoked by stresses such 
      as oncogene activation, telomere dysfunction, or diverse genotoxic insults, has 
      been implicated in tumor suppression and aging. Primary human fibroblasts 
      undergoing oncogene-induced or replicative senescence are known to form 
      senescence-associated heterochromatin foci (SAHF), nuclear DNA domains stained 
      densely by DAPI and enriched for histone modifications including 
      lysine9-trimethylated histone H3. While cellular senescence occurs also in 
      premalignant human lesions, it is unclear how universal is SAHF formation among 
      various cell types, under diverse stresses, and whether SAHF occur in vivo. Here, 
      we report that human primary fibroblasts (BJ and MRC-5) and primary keratinocytes 
      undergoing replicative senescence, or premature senescence induced by oncogenic 
      H-Ras, diverse chemotherapeutics and bacterial cytolethal distending toxin, show 
      differential capacity to form SAHF. Whereas all tested cell types formed SAHF in 
      response to activated H-Ras, only MRC-5, but not BJ fibroblasts or keratinocytes, 
      formed SAHF under senescence induced by etoposide, doxorubicin, hydroxyurea, 
      bacterial intoxication or telomere attrition. In addition, DAPI-defined SAHF were 
      detected on paraffin sections of Ras-transformed cultured fibroblasts, but not 
      human lesions at various stages of tumorigenesis. Overall, our results indicate 
      that unlike the widely present DNA damage response marker γH2AX, SAHF is not a 
      common feature of cellular senescence. Whereas SAHF formation is shared by 
      diverse cultured cell types under oncogenic stress, SAHF are cell-type-restricted 
      under genotoxin-induced and replicative senescence. Furthermore, while the 
      DNA/DAPI-defined SAHF formation in cultured cells parallels enhanced expression 
      of p16(ink4a) , such 'prototypic' SAHF are not observed in tissues, including 
      premalignant lesions, irrespective of enhanced p16(ink4a) and other features of 
      cellular senescence.
FAU - Kosar, Martin
AU  - Kosar M
AD  - Department of Genome Integrity, Institute of Molecular Genetics v.v.i, Academy of 
      Sciences of the Czech Republic, Prague, Czech Republic.
FAU - Bartkova, Jirina
AU  - Bartkova J
FAU - Hubackova, Sona
AU  - Hubackova S
FAU - Hodny, Zdenek
AU  - Hodny Z
FAU - Lukas, Jiri
AU  - Lukas J
FAU - Bartek, Jiri
AU  - Bartek J
LA  - eng
PT  - Journal Article
PT  - Research Support, Non-U.S. Gov't
DEP - 20110201
PL  - United States
TA  - Cell Cycle
JT  - Cell cycle (Georgetown, Tex.)
JID - 101137841
RN  - 0 (Bacterial Toxins)
RN  - 0 (Cyclin-Dependent Kinase Inhibitor p16)
RN  - 0 (Heterochromatin)
RN  - 0 (cytolethal distending toxin)
SB  - IM
CIN - Cell Cycle. 2011 Mar 1;10(5):738-9. PMID: 21311234
MH  - Bacterial Toxins/pharmacology
MH  - Cell Line
MH  - Cell Proliferation
MH  - Cellular Senescence/drug effects/genetics/*physiology
MH  - Cyclin-Dependent Kinase Inhibitor p16/*genetics/metabolism/physiology
MH  - DNA Damage
MH  - Genes, ras
MH  - Heterochromatin/*chemistry
MH  - Humans
EDAT- 2011/01/21 06:00
MHDA- 2011/07/05 06:00
CRDT- 2011/01/21 06:00
PHST- 2011/01/21 06:00 [entrez]
PHST- 2011/01/21 06:00 [pubmed]
PHST- 2011/07/05 06:00 [medline]
AID - 14707 [pii]
AID - 10.4161/cc.10.3.14707 [doi]
PST - ppublish
SO  - Cell Cycle. 2011 Feb 1;10(3):457-68. doi: 10.4161/cc.10.3.14707. Epub 2011 Feb 1.

PMID- 10966103
OWN - NLM
STAT- MEDLINE
DCOM- 20000912
LR  - 20190705
IS  - 0092-8674 (Print)
IS  - 0092-8674 (Linking)
VI  - 102
IP  - 4
DP  - 2000 Aug 18
TI  - Cellular senescence: mitotic clock or culture shock?
PG  - 407-10
FAU - Sherr, C J
AU  - Sherr CJ
AD  - Howard Hughes Medical Institute and Department of Tumor Cell Biology, St. Jude 
      Children's Research Hospital, Memphis, Tennessee 38105, USA. sherr@stjude.org
FAU - DePinho, R A
AU  - DePinho RA
LA  - eng
PT  - Journal Article
PT  - Review
PL  - United States
TA  - Cell
JT  - Cell
JID - 0413066
SB  - IM
MH  - Animals
MH  - Cellular Senescence/*physiology
MH  - Humans
MH  - Mitosis
MH  - Models, Biological
MH  - Telomere/physiology
RF  - 21
EDAT- 2000/08/31 11:00
MHDA- 2000/09/19 11:01
CRDT- 2000/08/31 11:00
PHST- 2000/08/31 11:00 [pubmed]
PHST- 2000/09/19 11:01 [medline]
PHST- 2000/08/31 11:00 [entrez]
AID - S0092-8674(00)00046-5 [pii]
AID - 10.1016/s0092-8674(00)00046-5 [doi]
PST - ppublish
SO  - Cell. 2000 Aug 18;102(4):407-10. doi: 10.1016/s0092-8674(00)00046-5.

PMID- 20858887
OWN - NLM
STAT- MEDLINE
DCOM- 20101102
LR  - 20211020
IS  - 1460-2105 (Electronic)
IS  - 0027-8874 (Print)
IS  - 0027-8874 (Linking)
VI  - 102
IP  - 20
DP  - 2010 Oct 20
TI  - Therapy-induced senescence in cancer.
PG  - 1536-46
LID - 10.1093/jnci/djq364 [doi]
AB  - Cellular senescence is a response to nonlethal stress that results in persistent 
      cytostasis with a distinct morphological and biochemical phenotype. The 
      senescence phenotype, detected in tumors through the expression of mRNA and 
      protein markers, can be generated in cancer cells lacking functional p53 and 
      retinoblastoma protein. Current research suggests that therapy-induced senescence 
      (TIS) represents a novel functional target that may improve cancer therapy. TIS 
      can be induced in immortal and transformed cancer cells by selected anticancer 
      compounds or radiation, and accumulating data indicate that TIS may produce 
      reduced toxicity-related side effects and increased tumor-specific immune 
      activity. This review examines the current status of TIS-regulated mechanisms, 
      agents, and senescence biomarkers with the goal of encouraging further 
      development of this approach to cancer therapy. Remaining hurdles include the 
      lack of efficient senescence-inducing agents and incomplete biological data on 
      tumor response. The identification of additional compounds and other targeted 
      approaches to senescence induction will further the development of TIS in the 
      clinical treatment of cancer.
FAU - Ewald, Jonathan A
AU  - Ewald JA
AD  - Department of Urology, University of Wisconsin, School of Medicine and Public 
      Health, 1111 Highland Ave, Madison, WI 53705-2275, USA.
FAU - Desotelle, Joshua A
AU  - Desotelle JA
FAU - Wilding, George
AU  - Wilding G
FAU - Jarrard, David F
AU  - Jarrard DF
LA  - eng
GR  - 1P50DK065303/DK/NIDDK NIH HHS/United States
GR  - R01CA97131/CA/NCI NIH HHS/United States
GR  - T32 CA009681-14/CA/NCI NIH HHS/United States
PT  - Journal Article
PT  - Research Support, N.I.H., Extramural
PT  - Research Support, Non-U.S. Gov't
PT  - Research Support, U.S. Gov't, Non-P.H.S.
PT  - Review
DEP - 20100921
PL  - United States
TA  - J Natl Cancer Inst
JT  - Journal of the National Cancer Institute
JID - 7503089
SB  - IM
MH  - Animals
MH  - Apoptosis
MH  - Cell Proliferation
MH  - *Cellular Senescence/drug effects/genetics
MH  - Humans
MH  - Neoplasms/*pathology/*therapy
MH  - Oxidative Stress
MH  - Quality of Life
MH  - Time Factors
PMC - PMC2957429
EDAT- 2010/09/23 06:00
MHDA- 2010/11/03 06:00
CRDT- 2010/09/23 06:00
PHST- 2010/09/23 06:00 [entrez]
PHST- 2010/09/23 06:00 [pubmed]
PHST- 2010/11/03 06:00 [medline]
AID - djq364 [pii]
AID - 10.1093/jnci/djq364 [doi]
PST - ppublish
SO  - J Natl Cancer Inst. 2010 Oct 20;102(20):1536-46. doi: 10.1093/jnci/djq364. Epub 
      2010 Sep 21.

PMID- 15569350
OWN - NLM
STAT- MEDLINE
DCOM- 20050308
LR  - 20171116
IS  - 1474-9718 (Print)
IS  - 1474-9718 (Linking)
VI  - 3
IP  - 6
DP  - 2004 Dec
TI  - Cellular lifespan and senescence signaling in embryonic stem cells.
PG  - 333-43
AB  - Most mammalian cells when placed in culture will undergo a limited number of cell 
      divisions before entering an unresponsive non-proliferating state termed 
      senescence. However, several pathways that are activated singly or in concert can 
      allow cells to bypass senescence at least for limited periods. These include the 
      telomerase pathway required to maintain telomere ends, the p53 and Rb pathways 
      required to direct senescence in response to DNA damage, telomere shortening and 
      mitogenic signals, and the insulin-like growth factor--Akt pathway that may 
      regulate lifespan and cell proliferation. In this review, we summarize recent 
      findings related to these pathways in embryonic stem (ES) cells and suggest that 
      ES cells are immortal because these pathways are tightly regulated.
FAU - Miura, Takumi
AU  - Miura T
AD  - Stem Cell Biology Unit, Laboratory of Neurosciences, National Institute on Aging, 
      Gerontology Research Center, Baltimore, MD 21224, USA.
FAU - Mattson, Mark P
AU  - Mattson MP
FAU - Rao, Mahendra S
AU  - Rao MS
LA  - eng
PT  - Journal Article
PT  - Research Support, U.S. Gov't, Non-P.H.S.
PT  - Research Support, U.S. Gov't, P.H.S.
PT  - Review
PL  - England
TA  - Aging Cell
JT  - Aging cell
JID - 101130839
SB  - IM
MH  - Cellular Senescence/genetics/*physiology
MH  - *Embryo, Mammalian/cytology
MH  - Humans
MH  - Models, Biological
MH  - Signal Transduction/*physiology
MH  - Stem Cells/cytology/*physiology
RF  - 125
EDAT- 2004/12/01 09:00
MHDA- 2005/03/09 09:00
CRDT- 2004/12/01 09:00
PHST- 2004/12/01 09:00 [pubmed]
PHST- 2005/03/09 09:00 [medline]
PHST- 2004/12/01 09:00 [entrez]
AID - ACE134 [pii]
AID - 10.1111/j.1474-9728.2004.00134.x [doi]
PST - ppublish
SO  - Aging Cell. 2004 Dec;3(6):333-43. doi: 10.1111/j.1474-9728.2004.00134.x.

PMID- 20518699
OWN - NLM
STAT- MEDLINE
DCOM- 20110718
LR  - 20211020
IS  - 1557-7716 (Electronic)
IS  - 1523-0864 (Print)
IS  - 1523-0864 (Linking)
VI  - 14
IP  - 2
DP  - 2011 Jan 15
TI  - Epigenetic control of aging.
PG  - 241-59
LID - 10.1089/ars.2010.3250 [doi]
AB  - Organismal aging and longevity are influenced by many complex interacting 
      factors. Epigenetics has recently emerged as another possible determinant of 
      aging. Here, we review some of the epigenetic pathways that contribute to 
      cellular senescence and age-associated phenotypes. Strategies aimed to reverse 
      age-linked epigenetic alterations may lead to the development of new therapeutic 
      interventions to delay or alleviate some of the most debilitating age-associated 
      diseases.
FAU - Muñoz-Najar, Ursula
AU  - Muñoz-Najar U
AD  - Department of Molecular Biology, Cell Biology, and Biochemistry, Brown 
      University, Providence, Rhode Island 02903, USA. ursula_munoz-najar@brown.edu
FAU - Sedivy, John M
AU  - Sedivy JM
LA  - eng
GR  - R01 AG035328/AG/NIA NIH HHS/United States
GR  - R37 AG016694/AG/NIA NIH HHS/United States
GR  - P20 RR015578/RR/NCRR NIH HHS/United States
GR  - R01 AG35328/AG/NIA NIH HHS/United States
PT  - Journal Article
PT  - Research Support, N.I.H., Extramural
PT  - Research Support, Non-U.S. Gov't
PT  - Review
DEP - 20101122
PL  - United States
TA  - Antioxid Redox Signal
JT  - Antioxidants & redox signaling
JID - 100888899
SB  - IM
MH  - Aging/*genetics
MH  - Animals
MH  - Cellular Senescence/*genetics
MH  - *Epigenesis, Genetic
MH  - Humans
MH  - Models, Biological
MH  - Phenotype
PMC - PMC3014766
EDAT- 2010/06/04 06:00
MHDA- 2011/07/19 06:00
CRDT- 2010/06/04 06:00
PHST- 2010/06/04 06:00 [entrez]
PHST- 2010/06/04 06:00 [pubmed]
PHST- 2011/07/19 06:00 [medline]
AID - 10.1089/ars.2010.3250 [pii]
AID - 10.1089/ars.2010.3250 [doi]
PST - ppublish
SO  - Antioxid Redox Signal. 2011 Jan 15;14(2):241-59. doi: 10.1089/ars.2010.3250. Epub 
      2010 Nov 22.

PMID- 10547860
OWN - NLM
STAT- MEDLINE
DCOM- 19991130
LR  - 20191103
IS  - 0079-6484 (Print)
IS  - 0079-6484 (Linking)
VI  - 24
DP  - 2000
TI  - Cellular genealogy of in-vitro senescence and immortalization.
PG  - 103-19
FAU - Matsumura, T
AU  - Matsumura T
AD  - Meiji Cell Technology Center, Meiji Milk Products Co., Ltd., Odawara, Japan.
LA  - eng
PT  - Journal Article
PT  - Review
PL  - United States
TA  - Prog Mol Subcell Biol
JT  - Progress in molecular and subcellular biology
JID - 0233223
SB  - IM
MH  - Animals
MH  - Cell Division/genetics/*physiology
MH  - Cells, Cultured
MH  - Cellular Senescence/genetics/*physiology
MH  - Humans
MH  - Polyploidy
MH  - Time Factors
RF  - 43
EDAT- 1999/11/05 00:00
MHDA- 1999/11/05 00:01
CRDT- 1999/11/05 00:00
PHST- 1999/11/05 00:00 [pubmed]
PHST- 1999/11/05 00:01 [medline]
PHST- 1999/11/05 00:00 [entrez]
AID - 10.1007/978-3-662-06227-2_5 [doi]
PST - ppublish
SO  - Prog Mol Subcell Biol. 2000;24:103-19. doi: 10.1007/978-3-662-06227-2_5.

PMID- 21828240
OWN - NLM
STAT- MEDLINE
DCOM- 20111013
LR  - 20211020
IS  - 1538-7445 (Electronic)
IS  - 0008-5472 (Print)
IS  - 0008-5472 (Linking)
VI  - 71
IP  - 16
DP  - 2011 Aug 15
TI  - B-Myb, cancer, senescence, and microRNAs.
PG  - 5370-3
LID - 10.1158/0008-5472.CAN-11-1044 [doi]
AB  - The transcription factor B-Myb plays a critical role in regulating gene 
      expression and is implicated in controlling carcinogenesis and cellular 
      senescence. Transcription of the B-Myb gene is regulated by retinoblastoma 
      proteins acting directly on the B-Myb promoter. Recently, we found that microRNAs 
      also control the abundance of B-Myb mRNA during senescence, adding another level 
      of complexity to B-Myb regulation. This review focuses on the importance of B-Myb 
      in cancer and senescence, with an emphasis on the regulation of B-Myb expression 
      and activity.
FAU - Martinez, Ivan
AU  - Martinez I
AD  - Department of Genetics and Yale Comprehensive Cancer Center, Yale School of 
      Medicine, New Haven, Connecticut 06520-8005, USA.
FAU - Dimaio, Daniel
AU  - Dimaio D
LA  - eng
GR  - P01 CA016038/CA/NCI NIH HHS/United States
GR  - P01 CA016038-37/CA/NCI NIH HHS/United States
GR  - CA016038/CA/NCI NIH HHS/United States
PT  - Journal Article
PT  - Research Support, N.I.H., Extramural
PT  - Review
DEP - 20110809
PL  - United States
TA  - Cancer Res
JT  - Cancer research
JID - 2984705R
RN  - 0 (Cell Cycle Proteins)
RN  - 0 (MYBL2 protein, human)
RN  - 0 (MicroRNAs)
RN  - 0 (Trans-Activators)
SB  - IM
MH  - Animals
MH  - Cell Cycle Proteins/genetics/*physiology
MH  - Cell Proliferation
MH  - Cellular Senescence/genetics/*physiology
MH  - Humans
MH  - MicroRNAs/genetics/*physiology
MH  - Neoplasms/*genetics/pathology
MH  - Promoter Regions, Genetic
MH  - RNA Processing, Post-Transcriptional
MH  - Trans-Activators/genetics/*physiology
PMC - PMC3156249
MID - NIHMS298052
EDAT- 2011/08/11 06:00
MHDA- 2011/10/14 06:00
CRDT- 2011/08/11 06:00
PHST- 2011/08/11 06:00 [entrez]
PHST- 2011/08/11 06:00 [pubmed]
PHST- 2011/10/14 06:00 [medline]
AID - 0008-5472.CAN-11-1044 [pii]
AID - 10.1158/0008-5472.CAN-11-1044 [doi]
PST - ppublish
SO  - Cancer Res. 2011 Aug 15;71(16):5370-3. doi: 10.1158/0008-5472.CAN-11-1044. Epub 
      2011 Aug 9.

PMID- 20659250
OWN - NLM
STAT- MEDLINE
DCOM- 20101028
LR  - 20200930
IS  - 1469-8137 (Electronic)
IS  - 0028-646X (Linking)
VI  - 187
IP  - 3
DP  - 2010 Aug
TI  - Potentially immortal?
PG  - 564-7
LID - 10.1111/j.1469-8137.2010.03360.x [doi]
FAU - Peñuelas, Josep
AU  - Peñuelas J
FAU - Munné-Bosch, Sergi
AU  - Munné-Bosch S
LA  - eng
PT  - Letter
PT  - Research Support, Non-U.S. Gov't
PL  - England
TA  - New Phytol
JT  - The New phytologist
JID - 9882884
SB  - IM
MH  - Animals
MH  - Cellular Senescence/physiology
MH  - Humans
MH  - Meristem/growth & development
MH  - Plant Cells
MH  - *Plant Development
MH  - Regeneration/physiology
MH  - Time Factors
EDAT- 2010/07/28 06:00
MHDA- 2010/10/29 06:00
CRDT- 2010/07/28 06:00
PHST- 2010/07/28 06:00 [entrez]
PHST- 2010/07/28 06:00 [pubmed]
PHST- 2010/10/29 06:00 [medline]
AID - NPH3360 [pii]
AID - 10.1111/j.1469-8137.2010.03360.x [doi]
PST - ppublish
SO  - New Phytol. 2010 Aug;187(3):564-7. doi: 10.1111/j.1469-8137.2010.03360.x.

PMID- 7616677
OWN - NLM
STAT- MEDLINE
DCOM- 19950818
LR  - 20190830
IS  - 0300-9173 (Print)
IS  - 0300-9173 (Linking)
VI  - 32
IP  - 4
DP  - 1995 Apr
TI  - [Aging and cellular senescence].
PG  - 259-65
AB  - Mechanisms of aging involve genetic programs and error accumulation. Cellular 
      aging is an aspect of organismal aging from a point of view of age-dependent 
      declines of tissue cells during the postreproductive aging process and a 
      parallelism between enhanced individual and cellular aging in some genetic 
      progeroid syndromes. Cellular senescence involves the gene-directed inhibition of 
      replicative potential of cells. Cell fusion analysis has indicated that senescent 
      normal and presenescent Werner syndrome cells cause the dominant suppression of 
      DNA synthesis in the partner of either actively growing cells or any cells of the 
      four complementation groups of immortalized human cells. Membrane proteins 
      produced in senescent cells showed the biphasic DNA synthesis-inhibiting activity 
      when assayed for young cells. Senescent cells showed the strong transcriptional 
      repressions of early serum responsive genes (c-fos, c-jun, c-myc), late 
      responsive genes of transcription factor E2F1 and cyclin E. In addition, the 
      protein levels of CDK2 and cyclin E are also extremely low, with an increased 
      level of the p53-dependent p21 Cip 1 protein which inhibits the kinase activity 
      of cyclins/CDKs by forming complexes. Such characteristic molecular factors and 
      mechanisms feature irreversible G1-arrest in cellular senescence.
FAU - Fujiwara, Y
AU  - Fujiwara Y
AD  - Department of Radiation Biophysics and Genetics, Kobe University School of 
      Medicine.
LA  - jpn
PT  - Journal Article
PT  - Research Support, Non-U.S. Gov't
PL  - Japan
TA  - Nihon Ronen Igakkai Zasshi
JT  - Nihon Ronen Igakkai zasshi. Japanese journal of geriatrics
JID - 7507332
SB  - IM
MH  - Aging/physiology
MH  - Cellular Senescence/*physiology
MH  - Humans
EDAT- 1995/04/01 00:00
MHDA- 1995/04/01 00:01
CRDT- 1995/04/01 00:00
PHST- 1995/04/01 00:00 [pubmed]
PHST- 1995/04/01 00:01 [medline]
PHST- 1995/04/01 00:00 [entrez]
AID - 10.3143/geriatrics.32.259 [doi]
PST - ppublish
SO  - Nihon Ronen Igakkai Zasshi. 1995 Apr;32(4):259-65. doi: 
      10.3143/geriatrics.32.259.

PMID- 11121681
OWN - NLM
STAT- MEDLINE
DCOM- 20010315
LR  - 20220410
IS  - 0531-5565 (Print)
IS  - 0531-5565 (Linking)
VI  - 35
IP  - 8
DP  - 2000 Oct
TI  - Cellular and molecular mechanisms of stress-induced premature senescence (SIPS) 
      of human diploid fibroblasts and melanocytes.
PG  - 927-45
AB  - Replicative senescence of human diploid fibroblasts (HDFs) or melanocytes is 
      caused by the exhaustion of their proliferative potential. Stress-induced 
      premature senescence (SIPS) occurs after many different sublethal stresses 
      including H(2)O(2), hyperoxia, or tert-butylhydroperoxide. Cells in replicative 
      senescence share common features with cells in SIPS: morphology, 
      senescence-associated beta-galactosidase activity, cell cycle regulation, gene 
      expression and telomere shortening. Telomere shortening is attributed to the 
      accumulation of DNA single-strand breaks induced by oxidative damage. SIPS could 
      be a mechanism of accumulation of senescent-like cells in vivo. Melanocytes 
      exposed to sublethal doses of UVB undergo SIPS. Melanocytes from dark- and light- 
      skinned populations display differences in their cell cycle regulation. Delayed 
      SIPS occurs in melanocytes from light-skinned populations since a reduced 
      association of p16(Ink-4a) with CDK4 and reduced phosphorylation of the 
      retinoblastoma protein are observed. The role of reactive oxygen species in 
      melanocyte SIPS is unclear. Both replicative senescence and SIPS are dependent on 
      two major pathways. One is triggered by DNA damage, telomere damage and/or 
      shortening and involves the activation of the p53 and p21(waf-1) proteins. The 
      second pathway results in the accumulation of p16(Ink-4a) with the MAP kinase 
      signalling pathway as possible intermediate. These data corroborate the 
      thermodynamical theory of ageing, according to which the exposure of cells to 
      sublethal stresses of various natures can trigger SIPS, with possible modulations 
      of this process by bioenergetics.
FAU - Toussaint, O
AU  - Toussaint O
AD  - Laboratory of Cellular Biochemistry & Biology, Department of Biology, University 
      of Namur (FUNDP), 61, Rue de Bruxelles, B-5000 Namur, Belgium. 
      olivier.toussaint@fundp.ac.be
FAU - Medrano, E E
AU  - Medrano EE
FAU - von Zglinicki, T
AU  - von Zglinicki T
LA  - eng
GR  - AG3663/AG/NIA NIH HHS/United States
PT  - Journal Article
PT  - Research Support, Non-U.S. Gov't
PT  - Research Support, U.S. Gov't, P.H.S.
PT  - Review
PL  - England
TA  - Exp Gerontol
JT  - Experimental gerontology
JID - 0047061
RN  - 0 (Free Radicals)
SB  - IM
MH  - Cell Cycle
MH  - Cell Division
MH  - Cellular Senescence/genetics/*physiology/radiation effects
MH  - Diploidy
MH  - Fibroblasts/*cytology/drug effects/metabolism
MH  - Free Radicals/metabolism
MH  - Gene Expression
MH  - Humans
MH  - Melanocytes/*cytology/drug effects/metabolism
MH  - Oxidative Stress
MH  - Signal Transduction
MH  - Telomere/metabolism
RF  - 105
EDAT- 2000/12/21 11:00
MHDA- 2001/03/17 10:01
CRDT- 2000/12/21 11:00
PHST- 2000/12/21 11:00 [pubmed]
PHST- 2001/03/17 10:01 [medline]
PHST- 2000/12/21 11:00 [entrez]
AID - S0531556500001807 [pii]
AID - 10.1016/s0531-5565(00)00180-7 [doi]
PST - ppublish
SO  - Exp Gerontol. 2000 Oct;35(8):927-45. doi: 10.1016/s0531-5565(00)00180-7.

PMID- 7587118
OWN - NLM
STAT- MEDLINE
DCOM- 19951129
LR  - 20190825
IS  - 0091-7451 (Print)
IS  - 0091-7451 (Linking)
VI  - 59
DP  - 1994
TI  - Molecular genetic approaches to the study of cellular senescence.
PG  - 59-66
AB  - Cellular senescence is an inability of cells to synthesize DNA and divide, which 
      results in a terminal loss of proliferation despite the maintenance of basic 
      metabolic processes. Senescence has been proposed as a model for the study of 
      aging at the cellular level, and the basis for this model system and its features 
      have been summarized. Although strong experimental evidence exists to support the 
      hypothesis that cellular senescence is a dominant active process, the mechanisms 
      responsible for this phenomenon remain a mystery. Investigators have taken 
      several approaches to gain a better understanding of senescence. Several groups 
      have documented the differences between young and senescent cells, and others 
      have identified changes that occur during the course of a cell's in vitro life 
      span. Using molecular and biochemical approaches, important changes in gene 
      expression and function of cell-cycle-associated products have been identified. 
      The active production of an inhibitor of DNA synthesis has been demonstrated. 
      This may represent the final step in a cascade of events governing senescence. 
      The study of immortal cells which have escaped senescence has also provided 
      useful information, particularly with regard to the genes governing the 
      senescence program. These studies have identified four complementation groups for 
      indefinite division, which suggests that there are at least four genes or gene 
      pathways in the senescence program. Through the use of microcell-mediated 
      chromosome transfer, chromosomes encoding senescence genes have been identified; 
      efforts to clone these genes are ongoing.(ABSTRACT TRUNCATED AT 250 WORDS)
FAU - Goletz, T J
AU  - Goletz TJ
AD  - Roy M. and Phyllis Gough Huffington Center on Aging, Baylor College of Medicine, 
      Houston, Texas 77030, USA.
FAU - Smith, J R
AU  - Smith JR
FAU - Pereira-Smith, O M
AU  - Pereira-Smith OM
LA  - eng
GR  - P01 AG-07123/AG/NIA NIH HHS/United States
GR  - R01 AG-11066/AG/NIA NIH HHS/United States
GR  - R37 AG-05333/AG/NIA NIH HHS/United States
PT  - Journal Article
PT  - Research Support, U.S. Gov't, P.H.S.
PT  - Review
PL  - United States
TA  - Cold Spring Harb Symp Quant Biol
JT  - Cold Spring Harbor symposia on quantitative biology
JID - 1256107
RN  - 9007-49-2 (DNA)
SB  - IM
MH  - Cell Fusion
MH  - Cell Line
MH  - Cellular Senescence/*genetics/physiology
MH  - Chromosomes, Human
MH  - DNA/biosynthesis
MH  - Gene Transfer Techniques
MH  - Genetic Complementation Test
MH  - Humans
MH  - Hybrid Cells
MH  - Molecular Biology
RF  - 88
EDAT- 1994/01/01 00:00
MHDA- 1994/01/01 00:01
CRDT- 1994/01/01 00:00
PHST- 1994/01/01 00:00 [pubmed]
PHST- 1994/01/01 00:01 [medline]
PHST- 1994/01/01 00:00 [entrez]
AID - 10.1101/sqb.1994.059.01.009 [doi]
PST - ppublish
SO  - Cold Spring Harb Symp Quant Biol. 1994;59:59-66. doi: 
      10.1101/sqb.1994.059.01.009.

PMID- 11672984
OWN - NLM
STAT- MEDLINE
DCOM- 20011218
LR  - 20220317
IS  - 0531-5565 (Print)
IS  - 0531-5565 (Linking)
VI  - 36
IP  - 10
DP  - 2001 Nov
TI  - Cellular senescence, cancer and aging: the telomere connection.
PG  - 1619-37
AB  - Telomeres are the repetitive DNA sequences and specialized proteins that form the 
      distinctive structure that caps the ends of linear chromosomes. Telomeres allow 
      cells to distinguish the chromosome ends from double strand DNA breaks. The 
      telomeric structure prevents the degradation or fusion of chromosome ends, and 
      thus is essential for maintaining the integrity and stability of eukaryotic 
      genomes. In addition, and perhaps less widely appreciated, telomeres may also 
      indirectly influence gene expression. The length, structure and organization of 
      telomeres are regulated by a host of telomere-associated proteins, and can be 
      influenced by basic cellular processes such as cell proliferation, 
      differentiation, and DNA damage. In mammalian cells, telomere length and/or 
      telomere structure have been linked to both cancer and aging. Here, we briefly 
      review what is known about mammalian telomeres and the proteins that associate 
      with them, and discuss the cellular and organismal consequences of telomere 
      dysfunction and the evidence that cells with dysfunctional telomeres can 
      contribute to cancer and aging phenotypes.
FAU - Campisi, J
AU  - Campisi J
AD  - Life Sciences Division, Lawrence Berkeley National Laboratory, Mailstop 84-171, 1 
      Cyclotron Road, Berkeley, CA 94720, USA. jcampisi@lbl.gov
FAU - Kim, S H
AU  - Kim SH
FAU - Lim, C S
AU  - Lim CS
FAU - Rubio, M
AU  - Rubio M
LA  - eng
PT  - Journal Article
PT  - Review
PL  - England
TA  - Exp Gerontol
JT  - Experimental gerontology
JID - 0047061
SB  - IM
MH  - Aging/*physiology
MH  - Animals
MH  - Cellular Senescence/*physiology
MH  - Humans
MH  - Neoplasms/genetics/*physiopathology
MH  - Telomere/*physiology
RF  - 118
EDAT- 2001/10/24 10:00
MHDA- 2002/01/05 10:01
CRDT- 2001/10/24 10:00
PHST- 2001/10/24 10:00 [pubmed]
PHST- 2002/01/05 10:01 [medline]
PHST- 2001/10/24 10:00 [entrez]
AID - S0531556501001607 [pii]
AID - 10.1016/s0531-5565(01)00160-7 [doi]
PST - ppublish
SO  - Exp Gerontol. 2001 Nov;36(10):1619-37. doi: 10.1016/s0531-5565(01)00160-7.

PMID- 19228784
OWN - NLM
STAT- MEDLINE
DCOM- 20090422
LR  - 20211020
IS  - 1758-535X (Electronic)
IS  - 1079-5006 (Print)
IS  - 1079-5006 (Linking)
VI  - 64
IP  - 2
DP  - 2009 Feb
TI  - Stem cell aging.
PG  - 202-4
LID - 10.1093/gerona/gln070 [doi]
FAU - Sharpless, Norman E
AU  - Sharpless NE
AD  - Department of Medicine and Genetics, The University of North Carolina School of 
      Medicine and Lineberger Comprehensive Cancer Center, Chapel Hill, NC 27599-7295, 
      USA. NES@med.unc.edu
FAU - Schatten, Gerald
AU  - Schatten G
LA  - eng
PT  - Journal Article
PT  - Review
DEP - 20090219
PL  - United States
TA  - J Gerontol A Biol Sci Med Sci
JT  - The journals of gerontology. Series A, Biological sciences and medical sciences
JID - 9502837
SB  - IM
MH  - Aging/genetics/*physiology
MH  - Animals
MH  - Cell Survival
MH  - Cellular Senescence/genetics/*physiology
MH  - DNA Damage/physiology
MH  - DNA Repair
MH  - Female
MH  - Hematopoietic Stem Cells/physiology
MH  - Humans
MH  - Male
MH  - Models, Animal
MH  - Risk Factors
MH  - Sensitivity and Specificity
MH  - Sex Factors
MH  - Stem Cells/*physiology
PMC - PMC2655031
EDAT- 2009/02/21 09:00
MHDA- 2009/04/23 09:00
CRDT- 2009/02/21 09:00
PHST- 2009/02/21 09:00 [entrez]
PHST- 2009/02/21 09:00 [pubmed]
PHST- 2009/04/23 09:00 [medline]
AID - gln070 [pii]
AID - 10.1093/gerona/gln070 [doi]
PST - ppublish
SO  - J Gerontol A Biol Sci Med Sci. 2009 Feb;64(2):202-4. doi: 10.1093/gerona/gln070. 
      Epub 2009 Feb 19.

PMID- 19668264
OWN - NLM
STAT- MEDLINE
DCOM- 20091203
LR  - 20171116
IS  - 1748-7838 (Electronic)
IS  - 1001-0602 (Linking)
VI  - 19
IP  - 9
DP  - 2009 Sep
TI  - Senescence and p130/Rbl2: a new beginning to the end.
PG  - 1044-51
LID - 10.1038/cr.2009.96 [doi]
AB  - Senescence is the process of cellular aging dependent on the normal physiological 
      functions of non-immortalized cells. With increasing data being uncovered in this 
      field, the complex molecular web regulating senescence is gradually being 
      unraveled. Recent studies have suggested two main phases of senescence, the 
      triggering of senescence and the maintenance of senescence. Each has been 
      supported by data implying precise roles for DNA methyltransferases, reactive 
      oxygen species and other factors. We will first summarize the data supporting 
      these claims and then highlight the specific role that we hypothesize that 
      p130/Rbl2 plays in the modulation of the senescence process.
FAU - Fiorentino, Francesco P
AU  - Fiorentino FP
AD  - Section of Medical Oncology, Department of Oncology, Regional Reference Center 
      for the Biomolecular Characterization and Genetic Screening of Hereditary Tumors, 
      Università di Palermo, Via del Vespro 127, 90127, Palermo, Italy.
FAU - Symonds, Catherine E
AU  - Symonds CE
FAU - Macaluso, Marcella
AU  - Macaluso M
FAU - Giordano, Antonio
AU  - Giordano A
LA  - eng
GR  - CA060999/CA/NCI NIH HHS/United States
PT  - Journal Article
PT  - Research Support, N.I.H., Extramural
PT  - Research Support, U.S. Gov't, Non-P.H.S.
PT  - Review
DEP - 20090811
PL  - England
TA  - Cell Res
JT  - Cell research
JID - 9425763
RN  - 0 (Cell Cycle Proteins)
RN  - 0 (RBL2 protein, human)
RN  - 0 (Retinoblastoma-Like Protein p130)
SB  - IM
MH  - Cell Cycle Proteins/physiology
MH  - Cellular Senescence/*physiology
MH  - Humans
MH  - Retinoblastoma-Like Protein p130/*physiology
MH  - Telomere/*physiology
RF  - 78
EDAT- 2009/08/12 09:00
MHDA- 2009/12/16 06:00
CRDT- 2009/08/12 09:00
PHST- 2009/08/12 09:00 [entrez]
PHST- 2009/08/12 09:00 [pubmed]
PHST- 2009/12/16 06:00 [medline]
AID - cr200996 [pii]
AID - 10.1038/cr.2009.96 [doi]
PST - ppublish
SO  - Cell Res. 2009 Sep;19(9):1044-51. doi: 10.1038/cr.2009.96. Epub 2009 Aug 11.

PMID- 7626653
OWN - NLM
STAT- MEDLINE
DCOM- 19950907
LR  - 20190610
IS  - 0006-3002 (Print)
IS  - 0006-3002 (Linking)
VI  - 1242
IP  - 1
DP  - 1995 Jul 28
TI  - Genetic analysis of cellular senescence.
PG  - 29-41
FAU - Vojta, P J
AU  - Vojta PJ
AD  - National Institute of Environmental Health Sciences, Research Triangle Park, NC 
      27709, USA.
FAU - Barrett, J C
AU  - Barrett JC
LA  - eng
PT  - Journal Article
PT  - Review
PL  - Netherlands
TA  - Biochim Biophys Acta
JT  - Biochimica et biophysica acta
JID - 0217513
RN  - 9007-49-2 (DNA)
SB  - IM
MH  - Animals
MH  - Cellular Senescence/*genetics
MH  - DNA/biosynthesis
MH  - Genes, Retinoblastoma
MH  - Genes, p53
MH  - Humans
RF  - 185
EDAT- 1995/07/28 00:00
MHDA- 1995/07/28 00:01
CRDT- 1995/07/28 00:00
PHST- 1995/07/28 00:00 [pubmed]
PHST- 1995/07/28 00:01 [medline]
PHST- 1995/07/28 00:00 [entrez]
AID - 0304-419X(95)00002-W [pii]
AID - 10.1016/0304-419x(95)00002-w [doi]
PST - ppublish
SO  - Biochim Biophys Acta. 1995 Jul 28;1242(1):29-41. doi: 
      10.1016/0304-419x(95)00002-w.

PMID- 19920366
OWN - NLM
STAT- MEDLINE
DCOM- 20100223
LR  - 20190902
IS  - 0300-9173 (Print)
IS  - 0300-9173 (Linking)
VI  - 46
IP  - 5
DP  - 2009 Sep
TI  - [Glycolysis during ageing].
PG  - 405-8
FAU - Kondoh, Hiroshi
AU  - Kondoh H
LA  - jpn
PT  - Journal Article
PT  - Review
PL  - Japan
TA  - Nihon Ronen Igakkai Zasshi
JT  - Nihon Ronen Igakkai zasshi. Japanese journal of geriatrics
JID - 7507332
SB  - IM
MH  - Aging/*physiology
MH  - Animals
MH  - Cellular Senescence/physiology
MH  - Glycolysis/*physiology
MH  - Humans
MH  - Oxidative Stress
RF  - 16
EDAT- 2009/11/19 06:00
MHDA- 2010/02/24 06:00
CRDT- 2009/11/19 06:00
PHST- 2009/11/19 06:00 [entrez]
PHST- 2009/11/19 06:00 [pubmed]
PHST- 2010/02/24 06:00 [medline]
AID - JST.JSTAGE/geriatrics/46.405 [pii]
AID - 10.3143/geriatrics.46.405 [doi]
PST - ppublish
SO  - Nihon Ronen Igakkai Zasshi. 2009 Sep;46(5):405-8. doi: 10.3143/geriatrics.46.405.

PMID- 20029423
OWN - NLM
STAT- MEDLINE
DCOM- 20100111
LR  - 20220309
IS  - 1474-1768 (Electronic)
IS  - 1474-175X (Print)
IS  - 1474-175X (Linking)
VI  - 10
IP  - 1
DP  - 2010 Jan
TI  - Senescence in tumours: evidence from mice and humans.
PG  - 51-7
LID - 10.1038/nrc2772 [doi]
AB  - The importance of cellular senescence, which is a stress response that stably 
      blocks proliferation, is increasingly being recognized. Senescence is prevalent 
      in pre-malignant tumours, and progression to malignancy requires evading 
      senescence. Malignant tumours, however, may still undergo senescence owing to 
      interventions that restore tumour suppressor function or inactivate oncogenes. 
      Senescent tumour cells can be cleared by immune cells, which may result in 
      efficient tumour regression. Standard chemotherapy also has the potential to 
      induce senescence, which may partly underlie its therapeutic activity. Although 
      these concepts are well supported in mouse models, translating them to clinical 
      oncology remains a challenge.
FAU - Collado, Manuel
AU  - Collado M
AD  - Spanish National Cancer Research Centre, Madrid, Spain. mcollado@cnio.es
FAU - Serrano, Manuel
AU  - Serrano M
LA  - eng
GR  - 233270/ERC_/European Research Council/International
PT  - Journal Article
PT  - Research Support, Non-U.S. Gov't
PT  - Review
PL  - England
TA  - Nat Rev Cancer
JT  - Nature reviews. Cancer
JID - 101124168
SB  - IM
MH  - Animals
MH  - *Cellular Senescence/drug effects
MH  - Disease Models, Animal
MH  - Humans
MH  - Mice
MH  - Neoplasms/drug therapy/pathology/*physiopathology
PMC - PMC3672965
MID - EMS51925
OID - NLM: EMS51925
EDAT- 2009/12/24 06:00
MHDA- 2010/01/12 06:00
CRDT- 2009/12/24 06:00
PHST- 2009/12/24 06:00 [entrez]
PHST- 2009/12/24 06:00 [pubmed]
PHST- 2010/01/12 06:00 [medline]
AID - nrc2772 [pii]
AID - 10.1038/nrc2772 [doi]
PST - ppublish
SO  - Nat Rev Cancer. 2010 Jan;10(1):51-7. doi: 10.1038/nrc2772.

PMID- 19591297
OWN - NLM
STAT- MEDLINE
DCOM- 20090903
LR  - 20171116
IS  - 0047-1852 (Print)
IS  - 0047-1852 (Linking)
VI  - 67
IP  - 7
DP  - 2009 Jul
TI  - [Regulation of cellular senescence by Bach1].
PG  - 1423-8
AB  - The tumor suppressor p53 induces cellular senescence, an irreversible form of 
      proliferation arrest, to inhibit carcinogenesis as well as aging of organs and a 
      body. While the major cause of cellular senescence and aging is oxidative stress, 
      little is known about how the p53 activity is regulated under such conditions. 
      Bach1 inhibits expression of oxidative stress responsive genes by competing with 
      Nrf2, the key activator of oxidative stress response. Bach1 inhibits 
      p53-dependent cellular senescence induced by oxidative stress. Bach1 forms a 
      protein complex with p53, is recruited to p53 target genes, and inhibits their 
      expression. These findings provide completely novel insights into how the 
      activity of p53 is regulated under oxidative stress. Since p53 is the critical 
      tumor suppressor with huge clinical implications, the newly identified mechanism 
      should open new research fields.
FAU - Igarashi, Kazuhiko
AU  - Igarashi K
AD  - Department of Biochemistry, Tohoku University Graduate School of Medicine.
FAU - Ota, Kazushige
AU  - Ota K
FAU - Nakame, Ayako
AU  - Nakame A
LA  - jpn
PT  - Journal Article
PT  - Review
PL  - Japan
TA  - Nihon Rinsho
JT  - Nihon rinsho. Japanese journal of clinical medicine
JID - 0420546
RN  - 0 (Bach1 protein, mouse)
RN  - 0 (Basic-Leucine Zipper Transcription Factors)
SB  - IM
MH  - Animals
MH  - Basic-Leucine Zipper Transcription Factors/*genetics
MH  - Cellular Senescence/*physiology
MH  - Genes, p53/physiology
MH  - Humans
RF  - 21
EDAT- 2009/07/14 09:00
MHDA- 2009/09/04 06:00
CRDT- 2009/07/14 09:00
PHST- 2009/07/14 09:00 [entrez]
PHST- 2009/07/14 09:00 [pubmed]
PHST- 2009/09/04 06:00 [medline]
PST - ppublish
SO  - Nihon Rinsho. 2009 Jul;67(7):1423-8.

PMID- 19133111
OWN - NLM
STAT- MEDLINE
DCOM- 20090303
LR  - 20211020
IS  - 1476-4598 (Electronic)
IS  - 1476-4598 (Linking)
VI  - 8
DP  - 2009 Jan 8
TI  - Senescence induction; a possible cancer therapy.
PG  - 3
LID - 10.1186/1476-4598-8-3 [doi]
AB  - Cellular immortalization is a crucial step during the development of human 
      cancer. Primary mammalian cells reach replicative exhaustion after several 
      passages in vitro, a process called replicative senescence. During such a state 
      of permanent growth arrest, senescent cells are refractory to physiological 
      proliferation stimuli: they have altered cell morphology and gene expression 
      patterns, although they remain viable with preserved metabolic activity. 
      Interestingly, senescent cells have also been detected in vivo in human tumors, 
      particularly in benign lesions. Senescence is a mechanism that limits cellular 
      lifespan and constitutes a barrier against cellular immortalization. During 
      immortalization, cells acquire genetic alterations that override senescence. 
      Tumor suppressor genes and oncogenes are closely involved in senescence, as their 
      knockdown and ectopic expression confer immortality and senescence induction, 
      respectively. By using high throughput genetic screening to search for genes 
      involved in senescence, several candidate oncogenes and putative tumor suppressor 
      genes have been recently isolated, including subtypes of micro-RNAs. These 
      findings offer new perspectives in the modulation of senescence and open new 
      approaches for cancer therapy.
FAU - Lleonart, Matilde E
AU  - Lleonart ME
AD  - Pathology Department, Fundació Institut de Recerca Hospital Vall d'Hebron, 
      Passeig Vall d'Hebron 119-129, 08035 Barcelona, Spain. melleona@ir.vhebron.net
FAU - Artero-Castro, Ana
AU  - Artero-Castro A
FAU - Kondoh, Hiroshi
AU  - Kondoh H
LA  - eng
PT  - Journal Article
PT  - Research Support, Non-U.S. Gov't
PT  - Review
DEP - 20090108
PL  - England
TA  - Mol Cancer
JT  - Molecular cancer
JID - 101147698
SB  - IM
MH  - Animals
MH  - Cellular Senescence/*genetics
MH  - Humans
MH  - Neoplasms/*genetics
PMC - PMC2631463
EDAT- 2009/01/10 09:00
MHDA- 2009/03/04 09:00
CRDT- 2009/01/10 09:00
PHST- 2008/12/09 00:00 [received]
PHST- 2009/01/08 00:00 [accepted]
PHST- 2009/01/10 09:00 [entrez]
PHST- 2009/01/10 09:00 [pubmed]
PHST- 2009/03/04 09:00 [medline]
AID - 1476-4598-8-3 [pii]
AID - 10.1186/1476-4598-8-3 [doi]
PST - epublish
SO  - Mol Cancer. 2009 Jan 8;8:3. doi: 10.1186/1476-4598-8-3.

PMID- 12654863
OWN - NLM
STAT- MEDLINE
DCOM- 20030707
LR  - 20220310
IS  - 0022-0957 (Print)
IS  - 0022-0957 (Linking)
VI  - 54
IP  - 385
DP  - 2003 Apr
TI  - Defining senescence and death.
PG  - 1127-32
AB  - This article evaluates features of leaf and flower senescence that are shared 
      with, or are different from, those of other terminal events in plant development. 
      Alterations of plastid structure and function in senescence are often reversible 
      and it is argued that such changes represent a process of transdifferentiation or 
      metaplasia rather than deterioration. It may be that the irreversible senescence 
      of many flowers and some leaves represents the loss of ancestral plasticity 
      during evolution. Reversibility serves to distinguish senescence fundamentally 
      from programmed cell death (PCD), as does the fact that viability is essential 
      for the initiation and progress of cell senescence. Senescence (particularly its 
      timing and location) requires new gene transcription, but the syndrome is also 
      subject to significant post- transcriptional and post-translational regulation. 
      The reversibility of senescence must relate to the plastic, facultative nature of 
      underlying molecular controls. Senescence appears to be cell-autonomous, though 
      definitive evidence is required to substantiate this. The vacuole plays at least 
      three key roles in the development of senescing cells: it defends the cell 
      against biotic and abiotic damage, thus preserving viability, it accumulates 
      metabolites with other functions, such as animal attractants, and it terminates 
      senescence by becoming autolytic and facilitating true cell death. The mechanisms 
      of PCD in plants bear a certain relation to those of apoptosis, and some 
      processes, such as nucleic acid degradation, are superficially similar to aspects 
      of the senescence syndrome. It is concluded that, in terms of physiological 
      components and their controls, senescence and PCD are at best only distantly 
      related.
FAU - Thomas, Howard
AU  - Thomas H
AD  - Institute of Grassland and Environmental Research, Plas Gogerddan, Aberystwyth 
      SY23 3EB, UK. sid.thomas@bbsrc.ac.uk
FAU - Ougham, Helen J
AU  - Ougham HJ
FAU - Wagstaff, Carol
AU  - Wagstaff C
FAU - Stead, Anthony D
AU  - Stead AD
LA  - eng
PT  - Journal Article
PT  - Research Support, Non-U.S. Gov't
PT  - Review
PL  - England
TA  - J Exp Bot
JT  - Journal of experimental botany
JID - 9882906
SB  - IM
MH  - Apoptosis/genetics/*physiology
MH  - Cell Death/genetics/physiology
MH  - Cellular Senescence/genetics/*physiology
MH  - Flowers/cytology/physiology
MH  - Plant Leaves/cytology/physiology
MH  - Vacuoles/physiology
RF  - 55
EDAT- 2003/03/26 05:00
MHDA- 2003/07/08 05:00
CRDT- 2003/03/26 05:00
PHST- 2003/03/26 05:00 [pubmed]
PHST- 2003/07/08 05:00 [medline]
PHST- 2003/03/26 05:00 [entrez]
AID - 10.1093/jxb/erg133 [doi]
PST - ppublish
SO  - J Exp Bot. 2003 Apr;54(385):1127-32. doi: 10.1093/jxb/erg133.

PMID- 22019769
OWN - NLM
STAT- MEDLINE
DCOM- 20120321
LR  - 20171116
IS  - 1096-3650 (Electronic)
IS  - 1044-579X (Linking)
VI  - 21
IP  - 6
DP  - 2011 Dec
TI  - The Myc/macrophage tango: oncogene-induced senescence, Myc style.
PG  - 377-84
LID - 10.1016/j.semcancer.2011.10.002 [doi]
AB  - Ras/Raf-prototypic oncogenes induce cellular senescence, a terminal cell-cycle 
      arrest, as a default cellular safeguard program, while oncogenic Myc is known to 
      rather promote apoptosis as the prime failsafe mechanism. We review and discuss 
      here evidence for Myc-induced senescence - which is detectable to a limited 
      degree as a cell-autonomous, direct response to Myc action, but occurs 
      predominantly in a non-cell-autonomous fashion via crosstalk of the 
      oncogene-driven cell population with non-neoplastic bystanders, namely cells of 
      the host immune system, prompting them to release pro-senescent cytokines that 
      strike back onto adjacent proliferating tumor cells. In particular, we discuss 
      how Myc-evoked apoptosis serves as a signal for macrophage attraction and 
      activation, followed by the secretion of TGF-β as a cytokine that is capable of 
      terminally arresting Myc-driven lymphoma cells without causing further DNA damage 
      and without launching a senescence-associated, pro-inflammatory, and, therefore, 
      potentially detrimental cytokine response in the target population. In essence, 
      non-cell-autonomous but still oncogene-orchestrated senescence is a functionally 
      relevant, robustly tumor-suppressive principle with critical implications for 
      conceptually novel anti-cancer therapies in the clinic.
CI  - Copyright © 2011 Elsevier Ltd. All rights reserved.
FAU - Lee, Soyoung
AU  - Lee S
AD  - Charité-Universitätsmedizin Berlin/Molekulares Krebsforschungszentrum der 
      Charité-MKFZ, 13353 Berlin, Germany.
FAU - Schmitt, Clemens A
AU  - Schmitt CA
FAU - Reimann, Maurice
AU  - Reimann M
LA  - eng
PT  - Journal Article
PT  - Research Support, Non-U.S. Gov't
PT  - Review
DEP - 20111013
PL  - England
TA  - Semin Cancer Biol
JT  - Seminars in cancer biology
JID - 9010218
SB  - IM
MH  - Cellular Senescence/*genetics
MH  - *Genes, myc
MH  - Humans
MH  - *Oncogenes
EDAT- 2011/10/25 06:00
MHDA- 2012/03/22 06:00
CRDT- 2011/10/25 06:00
PHST- 2011/10/04 00:00 [received]
PHST- 2011/10/06 00:00 [accepted]
PHST- 2011/10/25 06:00 [entrez]
PHST- 2011/10/25 06:00 [pubmed]
PHST- 2012/03/22 06:00 [medline]
AID - S1044-579X(11)00065-4 [pii]
AID - 10.1016/j.semcancer.2011.10.002 [doi]
PST - ppublish
SO  - Semin Cancer Biol. 2011 Dec;21(6):377-84. doi: 10.1016/j.semcancer.2011.10.002. 
      Epub 2011 Oct 13.

PMID- 19543655
OWN - NLM
STAT- MEDLINE
DCOM- 20100119
LR  - 20171116
IS  - 0034-9887 (Print)
IS  - 0034-9887 (Linking)
VI  - 137
IP  - 2
DP  - 2009 Feb
TI  - [Biology of aging].
PG  - 296-302
AB  - The study of biological aging has seen a spectacularly fast progress in the last 
      decade. Besides a better understanding and comprehension of physiological 
      aspects, an important advance has been the identification of at least a hundred 
      different genes which control the process of aging. Their mechanism of action 
      falls within the expectations from a handful of theories which attempt to provide 
      a global explanation of the phenomenon of aging, including free radicals, cell 
      senescence and loss of regenerative capacity through the activation of stem 
      cells. In this review we will concentrate in these biological aspects, with a 
      special emphasis on animal models used to study both the genetics and physiology 
      of aging as well as experimental approaches to test the aforementioned theories. 
      It should be emphasized that, while the emphasis is in purely biological aspects 
      of the process, the fast pace of aging of the world's population, including 
      Chile, needs a rapid advance also in our understanding o fits social and economic 
      implications.
FAU - Pérez, Viviana
AU  - Pérez V
AD  - Barshop Institute for Longevity and Aging Studies, University of Texas Health 
      Science Center at San Antonio, San Antonio, Texas, USA.
FAU - Sierra, Felipe
AU  - Sierra F
LA  - spa
PT  - Journal Article
PT  - Review
TT  - Biología del envejecimiento.
DEP - 20090610
PL  - Chile
TA  - Rev Med Chil
JT  - Revista medica de Chile
JID - 0404312
RN  - 0 (Free Radicals)
SB  - IM
MH  - Aging/*physiology
MH  - Animals
MH  - Cellular Senescence/physiology
MH  - Free Radicals/metabolism
MH  - Humans
MH  - Life Expectancy
MH  - Longevity/physiology
MH  - Models, Animal
MH  - Stem Cells/physiology
RF  - 61
EDAT- 2009/06/23 09:00
MHDA- 2010/01/20 06:00
CRDT- 2009/06/23 09:00
PHST- 2009/06/23 09:00 [entrez]
PHST- 2009/06/23 09:00 [pubmed]
PHST- 2010/01/20 06:00 [medline]
AID - S0034-98872009000200017 [pii]
PST - ppublish
SO  - Rev Med Chil. 2009 Feb;137(2):296-302. Epub 2009 Jun 10.

PMID- 1722020
OWN - NLM
STAT- MEDLINE
DCOM- 19920206
LR  - 20190702
IS  - 0027-5107 (Print)
IS  - 0027-5107 (Linking)
VI  - 256
IP  - 2-6
DP  - 1991 Mar-Nov
TI  - Molecular genetic approaches to the study of cellular senescence.
PG  - 303-10
AB  - Normal cells in culture exhibit limited division potential, which is used as a 
      model for cellular aging. In contrast, tumor-derived, carcinogen- or 
      virus-transformed cells are capable of dividing indefinitely (immortal). Fusion 
      of normal with immortal human cells yielded hybrids having limited life span, 
      indicating that cellular senescence is a dominant phenotype and that immortality 
      is recessive. Fusions of various immortal human cell lines with each other led to 
      the identification of four complementation groups for indefinite division. In 
      order to identify the chromosomes and genes involved in growth regulation, that 
      had been modified in immortal cells, we used the technique of microcell fusion to 
      introduce either a normal human chromosome 11 or 4 into cell lines representative 
      of the different complementation groups. Chromosome 11 had no effect on the in 
      vitro life span of the different immortal human tumor lines. However, when a 
      normal human chromosome 4 was introduced into cell lines assigned to 
      complementation group B, the cells lost the immortal phenotype. No effect on the 
      proliferation potential of cell lines representative of the other complementation 
      groups was observed. These results suggest that a gene(s) on human chromosome 4 
      has been modified in immortal cell lines assigned to complementation group B, to 
      allow escape from senescence. They also provide evidence for a genetic basis for 
      cellular aging.
FAU - Ning, Y
AU  - Ning Y
AD  - Roy M. and Phyllis Gough Huffington Center on Aging, Division of Molecular 
      Virology, Baylor College of Medicine, Houston, TX 77030.
FAU - Pereira-Smith, O M
AU  - Pereira-Smith OM
LA  - eng
GR  - AG05333/AG/NIA NIH HHS/United States
GR  - AG07123/AG/NIA NIH HHS/United States
PT  - Journal Article
PT  - Research Support, Non-U.S. Gov't
PT  - Research Support, U.S. Gov't, P.H.S.
PT  - Review
PL  - Netherlands
TA  - Mutat Res
JT  - Mutation research
JID - 0400763
SB  - IM
GS  - ras
MH  - Animals
MH  - Cell Line, Transformed
MH  - Cellular Senescence/*genetics
MH  - Chromosomes, Human, Pair 11
MH  - Chromosomes, Human, Pair 4
MH  - Humans
MH  - Hybrid Cells
MH  - Mutation
RF  - 36
EDAT- 1991/03/01 00:00
MHDA- 1991/03/01 00:01
CRDT- 1991/03/01 00:00
PHST- 1991/03/01 00:00 [pubmed]
PHST- 1991/03/01 00:01 [medline]
PHST- 1991/03/01 00:00 [entrez]
AID - 0921-8734(91)90021-3 [pii]
AID - 10.1016/0921-8734(91)90021-3 [doi]
PST - ppublish
SO  - Mutat Res. 1991 Mar-Nov;256(2-6):303-10. doi: 10.1016/0921-8734(91)90021-3.

PMID- 16803984
OWN - NLM
STAT- MEDLINE
DCOM- 20060718
LR  - 20220410
IS  - 0077-8923 (Print)
IS  - 0077-8923 (Linking)
VI  - 1067
DP  - 2006 May
TI  - Mitochondria damage checkpoint, aging, and cancer.
PG  - 182-90
AB  - There is growing evidence supporting the progressing decline in mitochondrial 
      function with age. Mitochondria are the major site of reactive oxygen species 
      (ROS) production in the cell; therefore it is likely that progressive decline in 
      mitochondrial function is due to the accumulation of oxidative damage with age. 
      Despite this notion, a role for mitochondria in cellular senescence has been 
      largely ignored. Our studies using mitochondrial gene knockout cells (rho(0)) 
      from a variety of tissue types demonstrate that loss of mitochondrial function 
      leads to cell cycle arrest, cellular senescence, and tumorigenic phenotype. In 
      light of these and earlier studies we hypothesize the existence of a mitochondria 
      damage checkpoint (mitocheckpoint) in human cells. Mitocheckpoint permits cells 
      to arrest in the cell cycle in order to repair/restore mitochondrial function to 
      the normal level. Upon overwhelming, persistent, or severe damage to 
      mitochondria, mitocheckpoint machinery may allow cells to undergo senescence. 
      Thus cellular senescence may function as another checkpoint before cells decide 
      to initiate programmed cell death resulting in aging of tissues and organs. 
      Alternatively, mutations occur in the mitochondrial and/or nuclear DNA, resulting 
      in tumorigenesis.
FAU - Singh, Keshav K
AU  - Singh KK
AD  - Department of Cancer Genetics, Cell and Virus Building, Roswell Park Cancer 
      Institute, Buffalo, NY 14263, USA. keshav.singh@roswellpark.org
LA  - eng
GR  - R01-097714/PHS HHS/United States
PT  - Journal Article
PT  - Research Support, N.I.H., Extramural
PT  - Research Support, Non-U.S. Gov't
PT  - Review
PL  - United States
TA  - Ann N Y Acad Sci
JT  - Annals of the New York Academy of Sciences
JID - 7506858
RN  - 0 (DNA, Mitochondrial)
SB  - IM
MH  - Aged
MH  - Aging/genetics/*physiology
MH  - Apoptosis/genetics/physiology
MH  - Cellular Senescence/genetics/*physiology
MH  - DNA Damage
MH  - DNA, Mitochondrial/*genetics
MH  - Humans
MH  - Mitochondria/genetics/*physiology
MH  - Models, Biological
MH  - Mutation
MH  - Neoplasms/*etiology/pathology
RF  - 32
EDAT- 2006/06/29 09:00
MHDA- 2006/07/19 09:00
CRDT- 2006/06/29 09:00
PHST- 2006/06/29 09:00 [pubmed]
PHST- 2006/07/19 09:00 [medline]
PHST- 2006/06/29 09:00 [entrez]
AID - 1067/1/182 [pii]
AID - 10.1196/annals.1354.022 [doi]
PST - ppublish
SO  - Ann N Y Acad Sci. 2006 May;1067:182-90. doi: 10.1196/annals.1354.022.

PMID- 11295503
OWN - NLM
STAT- MEDLINE
DCOM- 20010927
LR  - 20190910
IS  - 0531-5565 (Print)
IS  - 0531-5565 (Linking)
VI  - 36
IP  - 4-6
DP  - 2001 Apr
TI  - From cells to organisms: can we learn about aging from cells in culture?
PG  - 607-18
AB  - Can studying cultured cells inform us about the biology of aging? The idea that 
      this may be was stimulated by the first formal description of replicative 
      senescence. Replicative senescence limits the proliferation of normal human cells 
      in culture, causing them to irreversibly arrest growth and adopt striking changes 
      in cell function. We now know that telomere shortening, which occurs in most 
      somatic cells as a consequence of DNA replication, drives replicative senescence 
      in human cells. However, rodent cells also undergo replicative senescence, 
      despite very long telomeres, and DNA damage, the action of certain oncogenes and 
      changes in chromatin induce a phenotype similar to that of replicatively 
      senescent cells. Thus, replicative senescence is an example of the more general 
      process of cellular senescence, indicating that the telomere hypothesis of aging 
      is a misnomer, Cellular senescence appears to be a response to potentially 
      oncogenic insults, including oxidative stress. The growth arrest almost certainly 
      suppresses tumorigenesis, at least in young organisms, whereas the functional 
      changes may contribute to aging, although this has yet to be critically tested. 
      Thus, cellular senescence may be an example of antagonistic pleiotropy. 
      Cross-species comparisons suggest there is a relationship between the senescence 
      of cells in culture and organismal life span, but the relationship is neither 
      quantitative nor direct.
FAU - Campisi, J
AU  - Campisi J
AD  - Life Sciences Division, Lawrence Berkeley National Laboratory, Mailstop 84-171, 1 
      Cyclotron Road, Berkeley, CA 94720, USA. jcampisi@lbl.gov
LA  - eng
PT  - Journal Article
PT  - Review
PL  - England
TA  - Exp Gerontol
JT  - Experimental gerontology
JID - 0047061
RN  - EC 2.7.7.49 (Telomerase)
SB  - IM
MH  - Aging/genetics/*physiology
MH  - Animals
MH  - Cell Culture Techniques
MH  - Cellular Senescence/genetics/*physiology
MH  - Genes, Tumor Suppressor
MH  - Humans
MH  - Longevity
MH  - Species Specificity
MH  - Telomerase
MH  - Telomere
RF  - 74
EDAT- 2001/04/11 10:00
MHDA- 2001/09/28 10:01
CRDT- 2001/04/11 10:00
PHST- 2001/04/11 10:00 [pubmed]
PHST- 2001/09/28 10:01 [medline]
PHST- 2001/04/11 10:00 [entrez]
AID - S0531556500002308 [pii]
AID - 10.1016/s0531-5565(00)00230-8 [doi]
PST - ppublish
SO  - Exp Gerontol. 2001 Apr;36(4-6):607-18. doi: 10.1016/s0531-5565(00)00230-8.

PMID- 14580856
OWN - NLM
STAT- MEDLINE
DCOM- 20040416
LR  - 20190910
IS  - 0531-5565 (Print)
IS  - 0531-5565 (Linking)
VI  - 38
IP  - 10
DP  - 2003 Oct
TI  - Aging and molecular chaperones.
PG  - 1037-40
AB  - Chaperone function plays a key role in sequestering damaged proteins and in 
      repairing proteotoxic damage. Chaperones are induced by environmental stress and 
      are called as stress or heat shock proteins. Here, we summarize the current 
      knowledge about protein damage in aged organisms, about changes in proteolytic 
      degradation, chaperone expression and function in the aging process, as well as 
      the involvement of chaperones in longevity and cellular senescence. The role of 
      chaperones in aging diseases, such as in Alzheimer's disease, Parkinson's 
      disease, Huntington's disease and in other neurodegenerative diseases as well as 
      in atherosclerosis and in cancer is discussed. We also describe how the balance 
      between chaperone requirement and availability becomes disturbed in aged 
      organisms, or in other words, how chaperone overload develops. The consequences 
      of chaperone overload are also outlined together with several new research 
      strategies to assess the functional status of chaperones in the aging process.
FAU - Soti, Csaba
AU  - Soti C
AD  - Department of Medical Chemistry, Semmelweis University, P.O. Box 260, H-1444 
      Budapest 8, Hungary. csaba@puskin.sote.hu
FAU - Csermely, Péter
AU  - Csermely P
LA  - eng
PT  - Journal Article
PT  - Research Support, Non-U.S. Gov't
PT  - Review
PL  - England
TA  - Exp Gerontol
JT  - Experimental gerontology
JID - 0047061
RN  - 0 (Molecular Chaperones)
SB  - IM
MH  - Aging/*physiology
MH  - Animals
MH  - Cellular Senescence/physiology
MH  - Humans
MH  - Longevity/physiology
MH  - Molecular Chaperones/*physiology
MH  - Neurodegenerative Diseases/physiopathology
RF  - 34
EDAT- 2003/10/29 05:00
MHDA- 2004/04/17 05:00
CRDT- 2003/10/29 05:00
PHST- 2003/10/29 05:00 [pubmed]
PHST- 2004/04/17 05:00 [medline]
PHST- 2003/10/29 05:00 [entrez]
AID - S0531556503001852 [pii]
AID - 10.1016/s0531-5565(03)00185-2 [doi]
PST - ppublish
SO  - Exp Gerontol. 2003 Oct;38(10):1037-40. doi: 10.1016/s0531-5565(03)00185-2.

PMID- 21806975
OWN - NLM
STAT- MEDLINE
DCOM- 20111216
LR  - 20171116
IS  - 1873-2968 (Electronic)
IS  - 0006-2952 (Linking)
VI  - 82
IP  - 10
DP  - 2011 Nov 15
TI  - Epigenetics and senescence: learning from the INK4-ARF locus.
PG  - 1361-70
LID - 10.1016/j.bcp.2011.07.084 [doi]
AB  - Cellular senescence is the biological consequence of aging. However, the same 
      mechanisms that provoke senescence during aging have been proven to act in tumor 
      suppression and thus to occur in premalignant cells. All the diverse aspects of 
      the senescent phenotype, as are observed for many other cell fates, arise from 
      alterations of the chromatin architecture. Relatively little is known overall 
      about the changes in chromatin structure, and which regulatory networks are 
      implicated in these. Major insight into the epigenetic contributions to 
      senescence has been gained by studying the regulation of the INK4-ARF locus. 
      Activation of the tumor suppressors encoded by this locus leads to an 
      irreversible cell cycle exit. Importantly, epigenetic alterations at this locus 
      have been associated with the onset of cancer. Here we discuss the recent 
      findings that link epigenetics to the senescence pathway.
CI  - Copyright © 2011 Elsevier Inc. All rights reserved.
FAU - Simboeck, Elisabeth
AU  - Simboeck E
AD  - Centre de Regulació Genómica, Universitat Pompeu Fabra, Barcelona, Spain.
FAU - Ribeiro, Joana D
AU  - Ribeiro JD
FAU - Teichmann, Sophia
AU  - Teichmann S
FAU - Di Croce, Luciano
AU  - Di Croce L
LA  - eng
PT  - Journal Article
PT  - Research Support, Non-U.S. Gov't
PT  - Review
DEP - 20110722
PL  - England
TA  - Biochem Pharmacol
JT  - Biochemical pharmacology
JID - 0101032
RN  - 0 (Cyclin-Dependent Kinase Inhibitor Proteins)
RN  - 0 (Lamins)
SB  - IM
MH  - Animals
MH  - Cellular Senescence/*genetics/*physiology
MH  - Cyclin-Dependent Kinase Inhibitor Proteins/genetics/*metabolism
MH  - *Epigenesis, Genetic
MH  - Gene Expression Regulation/*physiology
MH  - Humans
MH  - Lamins/metabolism
EDAT- 2011/08/03 06:00
MHDA- 2011/12/17 06:00
CRDT- 2011/08/03 06:00
PHST- 2011/05/19 00:00 [received]
PHST- 2011/07/14 00:00 [revised]
PHST- 2011/07/15 00:00 [accepted]
PHST- 2011/08/03 06:00 [entrez]
PHST- 2011/08/03 06:00 [pubmed]
PHST- 2011/12/17 06:00 [medline]
AID - S0006-2952(11)00542-9 [pii]
AID - 10.1016/j.bcp.2011.07.084 [doi]
PST - ppublish
SO  - Biochem Pharmacol. 2011 Nov 15;82(10):1361-70. doi: 10.1016/j.bcp.2011.07.084. 
      Epub 2011 Jul 22.

PMID- 12882333
OWN - NLM
STAT- MEDLINE
DCOM- 20030912
LR  - 20180704
IS  - 1474-9718 (Print)
IS  - 1474-9718 (Linking)
VI  - 2
IP  - 1
DP  - 2003 Feb
TI  - Apoptosis, necrosis and cellular senescence: chaperone occupancy as a potential 
      switch.
PG  - 39-45
AB  - Chaperone function plays a key role in repairing proteotoxic damage and in the 
      maintenance of cell survival. Here we compare the regulatory role of molecular 
      chaperones (heat shock proteins, stress proteins) in cellular senescence, 
      apoptosis and necrosis. We also review the current data on chaperone level and 
      function in aging cells, and list some possible therapeutic interventions. 
      Finally, we postulate a hypothesis, that increasing chaperone occupancy might be 
      an important event which forces cells out of the normal cell cycle towards 
      senescence. In the case of severe stress, this may lead to apoptosis or, 
      following lethal stress, to cell necrosis.
FAU - Sõti, Csaba
AU  - Sõti C
AD  - Department of Medical Chemistry, Semmelweis University, PO Box 260, H-1444 
      Budapest, Hungary.
FAU - Sreedhar, Amere Subbarao
AU  - Sreedhar AS
FAU - Csermely, Péter
AU  - Csermely P
LA  - eng
PT  - Journal Article
PT  - Research Support, Non-U.S. Gov't
PT  - Review
PL  - England
TA  - Aging Cell
JT  - Aging cell
JID - 101130839
RN  - 0 (Molecular Chaperones)
RN  - 0 (Proteins)
SB  - IM
MH  - Animals
MH  - Apoptosis/*physiology
MH  - Cellular Senescence/*physiology
MH  - Homeostasis
MH  - Humans
MH  - Molecular Chaperones/*metabolism
MH  - Necrosis
MH  - Proteins/chemistry/metabolism
RF  - 85
EDAT- 2003/07/29 05:00
MHDA- 2003/09/13 05:00
CRDT- 2003/07/29 05:00
PHST- 2003/07/29 05:00 [pubmed]
PHST- 2003/09/13 05:00 [medline]
PHST- 2003/07/29 05:00 [entrez]
AID - 10.1046/j.1474-9728.2003.00031.x [doi]
PST - ppublish
SO  - Aging Cell. 2003 Feb;2(1):39-45. doi: 10.1046/j.1474-9728.2003.00031.x.

PMID- 17634569
OWN - NLM
STAT- MEDLINE
DCOM- 20070921
LR  - 20181113
IS  - 1064-3745 (Print)
IS  - 1064-3745 (Linking)
VI  - 371
DP  - 2007
TI  - Techniques for analysis of biological aging.
PG  - 1-7
AB  - The aging process encompasses changes at the molecular, cellular, and organismal 
      levels that can be analyzed by a variety of methods. For several decades, a 
      popular mode of studying biological aging has been the analysis of cells cultured 
      in vitro that display cellular senescence. Current interest is also focused on 
      models of senescence that include organismal aging such as aging of yeast and 
      Drosophila. The number of techniques applied to biological aging has increased 
      exponentially over the past decade. Although approaches to biological aging vary 
      greatly, they can be generally grouped into basic techniques, intervention 
      methods, and protocols for analyzing the many molecular and cellular changes seen 
      in aging cells. Hence, this volume organizes the topics into these three 
      categories.
FAU - Tollefsbol, Trygve O
AU  - Tollefsbol TO
AD  - Department of Biology, University of Alabama at Birmingham, Birmingham, AL, USA.
LA  - eng
GR  - R01 CA129415/CA/NCI NIH HHS/United States
GR  - R01 CA129415-01A1/CA/NCI NIH HHS/United States
PT  - Journal Article
PT  - Review
PL  - United States
TA  - Methods Mol Biol
JT  - Methods in molecular biology (Clifton, N.J.)
JID - 9214969
SB  - IM
MH  - Aging/*physiology
MH  - Animals
MH  - Cell Culture Techniques
MH  - Cells, Cultured
MH  - Cellular Senescence/*physiology
MH  - Drosophila
MH  - Humans
MH  - *Models, Biological
MH  - Yeasts
PMC - PMC2423215
MID - NIHMS49811
EDAT- 2007/07/20 09:00
MHDA- 2007/09/22 09:00
CRDT- 2007/07/20 09:00
PHST- 2007/07/20 09:00 [pubmed]
PHST- 2007/09/22 09:00 [medline]
PHST- 2007/07/20 09:00 [entrez]
AID - 1-59745-361-7:1 [pii]
AID - 10.1007/978-1-59745-361-5_1 [doi]
PST - ppublish
SO  - Methods Mol Biol. 2007;371:1-7. doi: 10.1007/978-1-59745-361-5_1.

PMID- 22073591
OWN - NLM
STAT- MEDLINE
DCOM- 20111216
LR  - 20171116
IS  - 0047-1852 (Print)
IS  - 0047-1852 (Linking)
VI  - 69
IP  - 10
DP  - 2011 Oct
TI  - [Mechanisms of cellular senescence by tumor suppressor p53].
PG  - 1891-900
AB  - Cellular senescence is a complexity of ageing and cancer biology. As malignant 
      tumors can culminate individuals in life-termination, evolution has provided 
      multicellular organisms with an acquisition of distinctive safety device, 
      cellular senescence, to circumvent the development. Diploid cells, indeed, sense 
      accumulation of hostile stresses such as genomic integrity, metabolic dysfunction 
      and oncogene-induced mitotic signals, leading to activation of cell cycle arrest 
      and/or programmed cell death. A tumor suppressor, p53, has been reported to 
      function as a governing center to defend against these malignant transformations. 
      Here we review how p53 cooperate with adverse stresses to drive cellular 
      senescence, providing a framework for intricate molecular cross-talks.
FAU - Tanaka, Tomoaki
AU  - Tanaka T
AD  - Clinical Cell Biology and Medicine, Graduate School of Medicine, Chiba 
      University.
LA  - jpn
PT  - Journal Article
PT  - Review
PL  - Japan
TA  - Nihon Rinsho
JT  - Nihon rinsho. Japanese journal of clinical medicine
JID - 0420546
RN  - 0 (LOC133728 protein, human)
RN  - 0 (Neoplasm Proteins)
RN  - 0 (Receptors, Cell Surface)
SB  - IM
MH  - Animals
MH  - Cell Cycle/physiology
MH  - Cellular Senescence/*physiology
MH  - Energy Metabolism/physiology
MH  - Neoplasm Proteins/*physiology
MH  - Receptors, Cell Surface/*physiology
EDAT- 2011/11/12 06:00
MHDA- 2011/12/17 06:00
CRDT- 2011/11/12 06:00
PHST- 2011/11/12 06:00 [entrez]
PHST- 2011/11/12 06:00 [pubmed]
PHST- 2011/12/17 06:00 [medline]
PST - ppublish
SO  - Nihon Rinsho. 2011 Oct;69(10):1891-900.

PMID- 19115080
OWN - NLM
STAT- MEDLINE
DCOM- 20090722
LR  - 20211028
IS  - 1389-5729 (Print)
IS  - 1389-5729 (Linking)
VI  - 10
IP  - 3
DP  - 2009 Jun
TI  - Cell senescence: the future of ageing?
PG  - 229-33
LID - 10.1007/s10522-008-9207-x [doi]
FAU - Cox, Lynne S
AU  - Cox LS
LA  - eng
GR  - BB/E000924/1/BB_/Biotechnology and Biological Sciences Research Council/United 
      Kingdom
GR  - BB/E016995/1/BB_/Biotechnology and Biological Sciences Research Council/United 
      Kingdom
PT  - Editorial
PT  - Introductory Journal Article
PT  - Research Support, N.I.H., Extramural
PT  - Research Support, Non-U.S. Gov't
DEP - 20081230
PL  - Netherlands
TA  - Biogerontology
JT  - Biogerontology
JID - 100930043
SB  - IM
MH  - Aging/genetics/*physiology
MH  - Animals
MH  - *Cellular Senescence/genetics
MH  - Epigenesis, Genetic
MH  - Humans
MH  - Models, Animal
MH  - Models, Biological
MH  - Signal Transduction
EDAT- 2008/12/31 09:00
MHDA- 2009/07/23 09:00
CRDT- 2008/12/31 09:00
PHST- 2008/11/24 00:00 [received]
PHST- 2008/12/03 00:00 [accepted]
PHST- 2008/12/31 09:00 [entrez]
PHST- 2008/12/31 09:00 [pubmed]
PHST- 2009/07/23 09:00 [medline]
AID - 10.1007/s10522-008-9207-x [doi]
PST - ppublish
SO  - Biogerontology. 2009 Jun;10(3):229-33. doi: 10.1007/s10522-008-9207-x. Epub 2008 
      Dec 30.

PMID- 21865751
OWN - NLM
STAT- MEDLINE
DCOM- 20111220
LR  - 20211020
IS  - 1662-2979 (Electronic)
IS  - 1421-7082 (Print)
IS  - 1421-7082 (Linking)
VI  - 21
DP  - 2011
TI  - Growth plate senescence and catch-up growth.
PG  - 23-29
LID - 10.1159/000328117 [doi]
AB  - Longitudinal bone growth is rapid in prenatal and early postnatal life, but then 
      slows with age and eventually ceases. This growth deceleration is caused 
      primarily by a decrease in chondrocyte proliferation, and is associated with 
      other structural, functional, and molecular changes collectively termed growth 
      plate senescence. Current evidence suggests that growth plate senescence occurs 
      because the progenitor chondrocytes in the resting zone have a limited 
      replicative capacity which is gradually exhausted with increasing cell division. 
      In addition, recent experimental findings from laboratory and clinical studies 
      suggest that growth plate senescence explains the phenomenon of catch-up growth. 
      Growth-inhibiting conditions such as glucocorticoid excess and hypothyroidism 
      delay the program of growth plate senescence. Consequently, growth plates are 
      less senescent after these conditions resolve and therefore grow more rapidly 
      than is normal for age, resulting in catch-up growth.
CI  - Copyright © 2011 S. Karger AG, Basel.
FAU - Lui, Julian C
AU  - Lui JC
FAU - Nilsson, Ola
AU  - Nilsson O
FAU - Baron, Jeffrey
AU  - Baron J
LA  - eng
GR  - ZIA HD000640-16/ImNIH/Intramural NIH HHS/United States
PT  - Journal Article
PT  - Research Support, N.I.H., Intramural
PT  - Review
DEP - 20110822
PL  - Switzerland
TA  - Endocr Dev
JT  - Endocrine development
JID - 101138956
SB  - IM
MH  - Animals
MH  - Bone Development/genetics/physiology
MH  - Cellular Senescence/genetics/*physiology
MH  - Growth Plate/cytology/*growth & development/*physiology
MH  - Humans
PMC - PMC3420820
MID - NIHMS397530
EDAT- 2011/08/26 06:00
MHDA- 2011/12/21 06:00
CRDT- 2011/08/26 06:00
PHST- 2011/08/26 06:00 [entrez]
PHST- 2011/08/26 06:00 [pubmed]
PHST- 2011/12/21 06:00 [medline]
AID - 000328117 [pii]
AID - 10.1159/000328117 [doi]
PST - ppublish
SO  - Endocr Dev. 2011;21:23-29. doi: 10.1159/000328117. Epub 2011 Aug 22.

PMID- 10961041
OWN - NLM
STAT- MEDLINE
DCOM- 20001018
LR  - 20171116
IS  - 0017-8594 (Print)
IS  - 0017-8594 (Linking)
VI  - 59
IP  - 7
DP  - 2000 Jul
TI  - The cell cycle.
PG  - 300-6
AB  - The cell cycle and the cell cycle control system are the engines that drive life. 
      They allow for the processes of cell renewal and the growth of organisms, under 
      controlled conditions. The control system is essential for the monitoring of 
      normal cell growth and replication of genetic material and to ensure that normal, 
      functional daughter cells are produced at completion of each cell cycle. Although 
      certain clinical applications exist which take advantage of the events of the 
      cell cycle, our understanding of its mechanisms and how to manipulate them is 
      infantile. The next decades will continue to see the effort of many researchers 
      focused upon unlocking the mysteries of the cell cycle and the cell cycle control 
      system.
FAU - Singh, N
AU  - Singh N
AD  - Department of Surgery, Tripler Army Medical Center, Honolulu, Hawaii 96859-5000, 
      USA.
FAU - Lim, R B
AU  - Lim RB
FAU - Sawyer, M A
AU  - Sawyer MA
LA  - eng
PT  - Journal Article
PT  - Review
PL  - United States
TA  - Hawaii Med J
JT  - Hawaii medical journal
JID - 2984209R
SB  - IM
MH  - Animals
MH  - Cell Cycle/*physiology
MH  - Cellular Senescence/physiology
MH  - Humans
MH  - Neoplasms/pathology
MH  - Vertebrates
RF  - 41
EDAT- 2000/08/29 11:00
MHDA- 2000/10/21 11:01
CRDT- 2000/08/29 11:00
PHST- 2000/08/29 11:00 [pubmed]
PHST- 2000/10/21 11:01 [medline]
PHST- 2000/08/29 11:00 [entrez]
PST - ppublish
SO  - Hawaii Med J. 2000 Jul;59(7):300-6.

PMID- 16563646
OWN - NLM
STAT- MEDLINE
DCOM- 20061005
LR  - 20171116
IS  - 0306-9877 (Print)
IS  - 0306-9877 (Linking)
VI  - 67
IP  - 4
DP  - 2006
TI  - SIRT1: cellular senescence, cancer and organismal aging?
PG  - 989-90
FAU - Lim, Chang-Su
AU  - Lim CS
LA  - eng
PT  - Letter
DEP - 20060323
PL  - United States
TA  - Med Hypotheses
JT  - Medical hypotheses
JID - 7505668
RN  - EC 3.5.1.- (Sirtuins)
SB  - IM
MH  - Aging/genetics/*physiology
MH  - Animals
MH  - Cellular Senescence/genetics/*physiology
MH  - Humans
MH  - Models, Biological
MH  - Neoplasms/*etiology
MH  - Sirtuins/*genetics/*physiology
EDAT- 2006/03/28 09:00
MHDA- 2006/10/06 09:00
CRDT- 2006/03/28 09:00
PHST- 2006/02/06 00:00 [received]
PHST- 2006/02/10 00:00 [accepted]
PHST- 2006/03/28 09:00 [pubmed]
PHST- 2006/10/06 09:00 [medline]
PHST- 2006/03/28 09:00 [entrez]
AID - S0306-9877(06)00124-1 [pii]
AID - 10.1016/j.mehy.2006.02.012 [doi]
PST - ppublish
SO  - Med Hypotheses. 2006;67(4):989-90. doi: 10.1016/j.mehy.2006.02.012. Epub 2006 Mar 
      23.

PMID- 20214613
OWN - NLM
STAT- MEDLINE
DCOM- 20100528
LR  - 20190728
IS  - 1873-4286 (Electronic)
IS  - 1381-6128 (Linking)
VI  - 16
IP  - 1
DP  - 2010 Jan
TI  - Molecular mechanisms of cancer cell death.
PG  - 1-2
FAU - Pérez-Tomás, Ricardo
AU  - Pérez-Tomás R
LA  - eng
PT  - Editorial
PT  - Introductory Journal Article
PL  - United Arab Emirates
TA  - Curr Pharm Des
JT  - Current pharmaceutical design
JID - 9602487
RN  - 0 (Antineoplastic Agents)
SB  - IM
MH  - Animals
MH  - Antineoplastic Agents/*pharmacology
MH  - Apoptosis/*drug effects/genetics
MH  - Autophagy/*drug effects/genetics
MH  - Cellular Senescence/*drug effects/genetics
MH  - Humans
MH  - Mitosis/*drug effects/genetics
MH  - Necrosis
MH  - Signal Transduction/drug effects
EDAT- 2010/03/11 06:00
MHDA- 2010/05/29 06:00
CRDT- 2010/03/11 06:00
PHST- 2010/03/11 06:00 [entrez]
PHST- 2010/03/11 06:00 [pubmed]
PHST- 2010/05/29 06:00 [medline]
AID - 10.2174/138161210789941829 [doi]
PST - ppublish
SO  - Curr Pharm Des. 2010 Jan;16(1):1-2. doi: 10.2174/138161210789941829.

PMID- 16153470
OWN - NLM
STAT- MEDLINE
DCOM- 20060120
LR  - 20171116
IS  - 0047-6374 (Print)
IS  - 0047-6374 (Linking)
VI  - 126
IP  - 10
DP  - 2005 Oct
TI  - The thorny path linking cellular senescence to organismal aging.
PG  - 1040-5
FAU - Patil, Christopher K
AU  - Patil CK
AD  - Life Sciences Division, Lawrence Berkeley National Laboratory, 1 Cyclotron Road, 
      Berkeley, CA 94720, USA.
FAU - Mian, I Saira
AU  - Mian IS
FAU - Campisi, Judith
AU  - Campisi J
LA  - eng
PT  - Journal Article
PT  - Review
PL  - Ireland
TA  - Mech Ageing Dev
JT  - Mechanisms of ageing and development
JID - 0347227
SB  - IM
MH  - Aging/*physiology
MH  - Animals
MH  - Cell Division/*physiology
MH  - Cells, Cultured
MH  - Cellular Senescence/*physiology
MH  - Humans
MH  - Mice
MH  - Species Specificity
RF  - 56
EDAT- 2005/09/13 09:00
MHDA- 2006/01/21 09:00
CRDT- 2005/09/13 09:00
PHST- 2005/08/12 00:00 [accepted]
PHST- 2005/09/13 09:00 [pubmed]
PHST- 2006/01/21 09:00 [medline]
PHST- 2005/09/13 09:00 [entrez]
AID - S0047-6374(05)00180-6 [pii]
AID - 10.1016/j.mad.2005.08.001 [doi]
PST - ppublish
SO  - Mech Ageing Dev. 2005 Oct;126(10):1040-5. doi: 10.1016/j.mad.2005.08.001.

PMID- 20886763
OWN - NLM
STAT- MEDLINE
DCOM- 20101026
LR  - 20190622
IS  - 0065-2598 (Print)
IS  - 0065-2598 (Linking)
VI  - 694
DP  - 2010
TI  - Roles for SUMO modification during senescence.
PG  - 160-71
AB  - SUMOylation is a reversible post-translational modification, where a small 
      peptide (SUMO) is covalently attached to a target protein and changes its 
      activity, subcellular localization and/or interaction with other macromolecules. 
      SUMOylation substrates are numerous and diverse and modification by SUMO is 
      involved in many biological functions, including the response to stress. The SUMO 
      pathway has recently been implicated in the process of cellular senescence, the 
      irreversible loss of cell replication potential that occurs during aging in vivo 
      and in vitro. SUMO peptides, a SUMO E3 ligase and a SUMO-specific peptidase can 
      induce or hinder the onset of senescence, thus supporting an association of 
      SUMOylation with cell growth arrest and organismal aging. Preliminary results on 
      comparative analysis ofproteomics and mRNA levels between young and old human and 
      murine tissues show elevated levels of global protein SUMOylation and a decrease 
      in components of the SUMOylation process with age. Further connections between 
      the SUMO pathway and the aging process remain to be elucidated.
FAU - Andreou, Artemisia M
AU  - Andreou AM
AD  - Institute of Molecular Biology and Biotechnology, Foundation for Research and 
      Technology Hellas, N. Plastira 100, Vassilika Vouton, P.O. Box 1385, Heraklion GR 
      70013, Crete, Greece.
FAU - Tavernarakis, Nektarios
AU  - Tavernarakis N
LA  - eng
PT  - Journal Article
PT  - Research Support, Non-U.S. Gov't
PT  - Review
PL  - United States
TA  - Adv Exp Med Biol
JT  - Advances in experimental medicine and biology
JID - 0121103
RN  - 0 (Proteins)
RN  - 0 (Small Ubiquitin-Related Modifier Proteins)
SB  - IM
MH  - Animals
MH  - Cellular Senescence/*physiology
MH  - Humans
MH  - *Protein Processing, Post-Translational
MH  - Proteins/*metabolism
MH  - Small Ubiquitin-Related Modifier Proteins/*metabolism
EDAT- 2010/10/05 06:00
MHDA- 2010/10/27 06:00
CRDT- 2010/10/05 06:00
PHST- 2010/10/05 06:00 [entrez]
PHST- 2010/10/05 06:00 [pubmed]
PHST- 2010/10/27 06:00 [medline]
AID - 10.1007/978-1-4419-7002-2_12 [doi]
PST - ppublish
SO  - Adv Exp Med Biol. 2010;694:160-71. doi: 10.1007/978-1-4419-7002-2_12.

PMID- 10408008
OWN - NLM
STAT- MEDLINE
DCOM- 19990827
LR  - 20191103
IS  - 0948-6704 (Print)
IS  - 0948-6704 (Linking)
VI  - 32
IP  - 2
DP  - 1999 Apr
TI  - [Biology of aging].
PG  - 67-8
FAU - Niedermüller, H
AU  - Niedermüller H
LA  - ger
PT  - Editorial
TT  - Biologie des Alterns.
PL  - Germany
TA  - Z Gerontol Geriatr
JT  - Zeitschrift fur Gerontologie und Geriatrie
JID - 9506215
SB  - IM
MH  - Aging/*physiology
MH  - Cellular Senescence/*physiology
MH  - DNA Damage/genetics
MH  - Female
MH  - Humans
MH  - Lipid Peroxidation/physiology
MH  - Male
MH  - Skin Aging/physiology
EDAT- 1999/07/17 00:00
MHDA- 1999/07/17 00:01
CRDT- 1999/07/17 00:00
PHST- 1999/07/17 00:00 [pubmed]
PHST- 1999/07/17 00:01 [medline]
PHST- 1999/07/17 00:00 [entrez]
AID - 10.1007/s003910050085 [doi]
PST - ppublish
SO  - Z Gerontol Geriatr. 1999 Apr;32(2):67-8. doi: 10.1007/s003910050085.

PMID- 20490962
OWN - NLM
STAT- MEDLINE
DCOM- 20100708
LR  - 20220317
IS  - 1423-0380 (Electronic)
IS  - 1010-4283 (Linking)
VI  - 31
IP  - 4
DP  - 2010 Aug
TI  - Radiation-induced cell death mechanisms.
PG  - 363-72
LID - 10.1007/s13277-010-0042-8 [doi]
AB  - The main goal when treating malignancies with radiation therapy is to deprive 
      tumor cells of their reproductive potential. One approach to achieve this is by 
      inducing tumor cell apoptosis. Accumulating evidences suggest that induction of 
      apoptosis alone is insufficient to account for the therapeutic effect of 
      radiotherapy. It has become obvious in the last few years that inhibition of the 
      proliferative capacity of malignant cells following irradiation, especially with 
      solid tumors, can occur via alternative cell death modalities or permanent cell 
      cycle arrests, i.e., senescence. In this review, apoptosis and mitotic 
      catastrophe, the two major cell deaths induced by radiation, are described and 
      dissected in terms of activating mechanisms. Furthermore, treatment-induced 
      senescence and its relevance for the outcome of radiotherapy of cancer will be 
      discussed. The importance of p53 for the induction and execution of these 
      different types of cell deaths is highlighted. The efficiency of radiotherapy and 
      radioimmunotherapy has much to gain by understanding the cell death mechanisms 
      that are induced in tumor cells following irradiation. Strategies to use specific 
      inhibitors that will manipulate key molecules in these pathways in combination 
      with radiation might potentiate therapy and enhance tumor cell kill.
FAU - Eriksson, David
AU  - Eriksson D
AD  - Department of Immunology, University of Umeå, 90185 Umeå, Sweden. 
      david.eriksson@climi.umu.se
FAU - Stigbrand, Torgny
AU  - Stigbrand T
LA  - eng
PT  - Journal Article
PT  - Research Support, Non-U.S. Gov't
PT  - Review
DEP - 20100520
PL  - Netherlands
TA  - Tumour Biol
JT  - Tumour biology : the journal of the International Society for Oncodevelopmental 
      Biology and Medicine
JID - 8409922
RN  - 0 (Tumor Suppressor Protein p53)
SB  - IM
MH  - Animals
MH  - Apoptosis/*radiation effects
MH  - Cellular Senescence/radiation effects
MH  - Humans
MH  - Mitosis/*radiation effects
MH  - Neoplasms/*radiotherapy
MH  - Tumor Suppressor Protein p53/physiology
RF  - 141
EDAT- 2010/05/22 06:00
MHDA- 2010/07/09 06:00
CRDT- 2010/05/22 06:00
PHST- 2010/03/22 00:00 [received]
PHST- 2010/04/18 00:00 [accepted]
PHST- 2010/05/22 06:00 [entrez]
PHST- 2010/05/22 06:00 [pubmed]
PHST- 2010/07/09 06:00 [medline]
AID - 10.1007/s13277-010-0042-8 [doi]
PST - ppublish
SO  - Tumour Biol. 2010 Aug;31(4):363-72. doi: 10.1007/s13277-010-0042-8. Epub 2010 May 
      20.

PMID- 9893472
OWN - NLM
STAT- MEDLINE
DCOM- 19990330
LR  - 20190831
IS  - 0300-9173 (Print)
IS  - 0300-9173 (Linking)
VI  - 35
IP  - 10
DP  - 1998 Oct
TI  - [Cell cycle control].
PG  - 713-6
FAU - Okayama, H
AU  - Okayama H
LA  - jpn
PT  - Journal Article
PT  - Review
PL  - Japan
TA  - Nihon Ronen Igakkai Zasshi
JT  - Nihon Ronen Igakkai zasshi. Japanese journal of geriatrics
JID - 7507332
SB  - IM
MH  - Animals
MH  - Cell Cycle/*physiology
MH  - Cellular Senescence/physiology
MH  - Neoplasms, Experimental/pathology
RF  - 19
EDAT- 1999/01/20 00:00
MHDA- 1999/01/20 00:01
CRDT- 1999/01/20 00:00
PHST- 1999/01/20 00:00 [pubmed]
PHST- 1999/01/20 00:01 [medline]
PHST- 1999/01/20 00:00 [entrez]
AID - 10.3143/geriatrics.35.713 [doi]
PST - ppublish
SO  - Nihon Ronen Igakkai Zasshi. 1998 Oct;35(10):713-6. doi: 
      10.3143/geriatrics.35.713.

PMID- 15950900
OWN - NLM
STAT- MEDLINE
DCOM- 20050906
LR  - 20181113
IS  - 1535-6108 (Print)
IS  - 1535-6108 (Linking)
VI  - 7
IP  - 6
DP  - 2005 Jun
TI  - What has senescence got to do with cancer?
PG  - 505-12
AB  - Cancer therapeutics are primarily thought to work by inducing apoptosis in tumor 
      cells. However, various tumor suppressors and oncogenes have been shown to 
      regulate senescence in normal cells, and senescence bypass appears to be an 
      important step in the development of cancer. Cellular senescence limits the 
      replicative capacity of cells, thus preventing the proliferation of cells that 
      are at different stages of malignancy. A recent body of evidence suggests that 
      induction of senescence can be exploited as a basis for cancer therapy.
FAU - Dimri, Goberdhan P
AU  - Dimri GP
AD  - Division of Cancer Biology, Department of Medicine, ENH Research Institute, and 
      Robert H. Lurie Comprehensive Cancer Center, Feinberg School of Medicine, 
      Northwestern University, 1001 University Place, Evanston, IL 60201, USA. 
      gdimri@enh.org
LA  - eng
GR  - R01 CA094150/CA/NCI NIH HHS/United States
GR  - R01 CA 094150/CA/NCI NIH HHS/United States
PT  - Journal Article
PT  - Research Support, N.I.H., Extramural
PT  - Research Support, Non-U.S. Gov't
PT  - Research Support, U.S. Gov't, P.H.S.
PT  - Review
PL  - United States
TA  - Cancer Cell
JT  - Cancer cell
JID - 101130617
RN  - 0 (Antineoplastic Agents)
RN  - 0 (Neoplasm Proteins)
RN  - 0 (Nuclear Proteins)
RN  - 0 (Promyelocytic Leukemia Protein)
RN  - 0 (Retinoblastoma Protein)
RN  - 0 (Transcription Factors)
RN  - 0 (Tumor Suppressor Protein p14ARF)
RN  - 0 (Tumor Suppressor Protein p53)
RN  - 0 (Tumor Suppressor Proteins)
RN  - 143220-95-5 (PML protein, human)
SB  - IM
MH  - Antineoplastic Agents/pharmacology/*therapeutic use
MH  - Cellular Senescence/drug effects/*physiology
MH  - Humans
MH  - Models, Biological
MH  - Neoplasm Proteins/physiology
MH  - Neoplasms/*drug therapy/physiopathology
MH  - Nuclear Proteins/physiology
MH  - Promyelocytic Leukemia Protein
MH  - Retinoblastoma Protein/physiology
MH  - Signal Transduction/drug effects/physiology
MH  - Telomere/physiology
MH  - Transcription Factors/physiology
MH  - Tumor Suppressor Protein p14ARF/physiology
MH  - Tumor Suppressor Protein p53/physiology
MH  - Tumor Suppressor Proteins/physiology
PMC - PMC1769521
MID - NIHMS3229
EDAT- 2005/06/14 09:00
MHDA- 2005/09/07 09:00
CRDT- 2005/06/14 09:00
PHST- 2005/06/14 09:00 [pubmed]
PHST- 2005/09/07 09:00 [medline]
PHST- 2005/06/14 09:00 [entrez]
AID - S1535-6108(05)00166-2 [pii]
AID - 10.1016/j.ccr.2005.05.025 [doi]
PST - ppublish
SO  - Cancer Cell. 2005 Jun;7(6):505-12. doi: 10.1016/j.ccr.2005.05.025.

PMID- 16344103
OWN - NLM
STAT- MEDLINE
DCOM- 20080731
LR  - 20220317
IS  - 0070-2153 (Print)
IS  - 0070-2153 (Linking)
VI  - 71
DP  - 2005
TI  - Leaf senescence: signals, execution, and regulation.
PG  - 83-112
AB  - Leaf senescence is a type of postmitotic senescence. The onset and progression of 
      leaf senescence are controlled by an array of external and internal factors 
      including age, levels of plant hormones/growth regulators, and reproductive 
      growth. Many environmental stresses and biological insults such as extreme 
      temperature, drought, nutrient deficiency, insufficient light/shadow/darkness, 
      and pathogen infection can induce senescence. Perception of signals often leads 
      to changes in gene expression, and the upregulation of thousands of 
      senescence-associated genes (SAGs) causes the senescence syndrome: decline in 
      photosynthesis, degradation of macromolecules, mobilization of nutrients, and 
      ultimate cell death. Identification and analysis of SAGs, especially genome-scale 
      investigations on gene expression during leaf senescence, make it possible to 
      decipher the molecular mechanisms of signal perception, execution, and regulation 
      of the leaf senescence process. Biochemical and metabolic changes during 
      senescence have been elucidated, and potential components in signal transduction 
      such as receptor-like kinases and MAP kinase cascade have been identified. 
      Studies on some master regulators such as WRKY transcription factors and the 
      senescence-responsive cis element of the senescence-specific SAG12 have shed some 
      light on transcriptional regulation of leaf senescence.
FAU - Guo, Yongfeng
AU  - Guo Y
AD  - Cornell Genomics Initiative and Department of Horticulture, Cornell University, 
      Ithaca, New York 14853-5904, USA.
FAU - Gan, Susheng
AU  - Gan S
LA  - eng
PT  - Journal Article
PT  - Research Support, Non-U.S. Gov't
PT  - Research Support, U.S. Gov't, Non-P.H.S.
PT  - Review
PL  - United States
TA  - Curr Top Dev Biol
JT  - Current topics in developmental biology
JID - 0163114
RN  - 0 (Plant Growth Regulators)
RN  - 0 (Plant Proteins)
RN  - 0 (Transcription Factors)
RN  - 1406-65-1 (Chlorophyll)
SB  - IM
MH  - Cellular Senescence/genetics/*physiology
MH  - Chlorophyll/metabolism
MH  - Environment
MH  - *Gene Expression Regulation, Plant
MH  - *Genes, Plant
MH  - Lipid Metabolism
MH  - Models, Biological
MH  - Plant Growth Regulators/physiology
MH  - Plant Leaves/*cytology/genetics/physiology
MH  - Plant Proteins/metabolism
MH  - Signal Transduction
MH  - Transcription Factors/metabolism
RF  - 178
EDAT- 2005/12/14 09:00
MHDA- 2008/08/01 09:00
CRDT- 2005/12/14 09:00
PHST- 2005/12/14 09:00 [pubmed]
PHST- 2008/08/01 09:00 [medline]
PHST- 2005/12/14 09:00 [entrez]
AID - S0070-2153(05)71003-6 [pii]
AID - 10.1016/S0070-2153(05)71003-6 [doi]
PST - ppublish
SO  - Curr Top Dev Biol. 2005;71:83-112. doi: 10.1016/S0070-2153(05)71003-6.

PMID- 12380686
OWN - NLM
STAT- MEDLINE
DCOM- 20030212
LR  - 20190515
IS  - 1355-8145 (Print)
IS  - 1466-1268 (Electronic)
IS  - 1355-8145 (Linking)
VI  - 7
IP  - 2
DP  - 2002 Apr
TI  - Chaperones come of age.
PG  - 186-90
AB  - Chaperone function plays a key role in repairing proteotoxic damage, in the 
      maintenance of cell architecture, and in cell survival. Here, we summarize our 
      current knowledge about changes in chaperone expression and function in the aging 
      process, as well as their involvement in longevity and cellular senescence.
FAU - Soti, Csaba
AU  - Soti C
AD  - Department of Medical Chemistry, Semmelweis University, Budapest, Hungary.
FAU - Csermely, Péter
AU  - Csermely P
LA  - eng
PT  - Journal Article
PT  - Research Support, Non-U.S. Gov't
PT  - Review
PL  - Netherlands
TA  - Cell Stress Chaperones
JT  - Cell stress & chaperones
JID - 9610925
RN  - 0 (Molecular Chaperones)
RN  - 0 (Proteins)
SB  - IM
MH  - Aging/*physiology
MH  - Animals
MH  - Caloric Restriction
MH  - Cellular Senescence/*physiology
MH  - Humans
MH  - Molecular Chaperones/*physiology
MH  - Protein Folding
MH  - Proteins/chemistry/physiology
PMC - PMC514816
EDAT- 2002/10/17 04:00
MHDA- 2003/02/14 04:00
CRDT- 2002/10/17 04:00
PHST- 2002/10/17 04:00 [pubmed]
PHST- 2003/02/14 04:00 [medline]
PHST- 2002/10/17 04:00 [entrez]
AID - 10.1379/1466-1268(2002)007<0186:ccoa>2.0.co;2 [doi]
PST - ppublish
SO  - Cell Stress Chaperones. 2002 Apr;7(2):186-90. doi: 
      10.1379/1466-1268(2002)007<0186:ccoa>2.0.co;2.

PMID- 14508060
OWN - NLM
STAT- MEDLINE
DCOM- 20031031
LR  - 20171116
IS  - 1539-6150 (Electronic)
IS  - 1539-6150 (Linking)
VI  - 2003
IP  - 38
DP  - 2003 Sep 24
TI  - Mitotic and postmitotic senescence in plants.
PG  - RE7
AB  - Plants exhibit both mitotic and postmitotic senescence. Mitotic senescence, also 
      known as proliferative senescence, occurs when germline-like meristem cells lose 
      their ability to undergo mitotic cell division. Unlike replicative senescence in 
      yeast and human cells in culture, mitotic senescence in plants is not controlled 
      by telomere shortening. Postmitotic senescence, an active degenerative process, 
      occurs in organs such as leaves and floral petals. Substantial progress has been 
      made toward understanding the molecular mechanisms of postmitotic senescence 
      (especially leaf senescence). Leaf senescence is a form of programmed cell death 
      that can be regulated by an array of endogenous factors and environmental cues. 
      Gene expression is required in order for leaf cells to die. In Arabidopsis 
      thaliana, up to 2500 genes (including more than 130 that encode transcription 
      factors) are transcribed during leaf senescence. Mutant analysis and functional 
      genomics approaches have revealed important roles for several of these genes in 
      leaf senescence. In addition to summarizing our current understanding of 
      senescence in plants at the molecular level, this Review compares mechanisms of 
      senescence in yeast and animal systems.
FAU - Gan, Susheng
AU  - Gan S
AD  - Cornell Genomics Initiative and Department of Horticulture, G51 Emerson Hall, 
      Cornell University, Ithaca, NY 14853-5904, USA. sg288@cornell.edu
LA  - eng
PT  - Comparative Study
PT  - Journal Article
PT  - Review
DEP - 20030924
PL  - United States
TA  - Sci Aging Knowledge Environ
JT  - Science of aging knowledge environment : SAGE KE
JID - 101146039
SB  - IM
MH  - Aging/genetics/*physiology
MH  - Animals
MH  - Cellular Senescence/genetics/physiology
MH  - Humans
MH  - Mitosis/genetics/*physiology
MH  - *Plant Physiological Phenomena
RF  - 93
EDAT- 2003/09/26 05:00
MHDA- 2003/11/01 05:00
CRDT- 2003/09/26 05:00
PHST- 2003/09/26 05:00 [pubmed]
PHST- 2003/11/01 05:00 [medline]
PHST- 2003/09/26 05:00 [entrez]
AID - 2003/38/re7 [pii]
AID - 10.1126/sageke.2003.38.re7 [doi]
PST - epublish
SO  - Sci Aging Knowledge Environ. 2003 Sep 24;2003(38):RE7. doi: 
      10.1126/sageke.2003.38.re7.

PMID- 17532297
OWN - NLM
STAT- MEDLINE
DCOM- 20070809
LR  - 20220408
IS  - 0006-291X (Print)
IS  - 0006-291X (Linking)
VI  - 359
IP  - 1
DP  - 2007 Jul 20
TI  - FGF-2 suppresses cellular senescence of human mesenchymal stem cells by 
      down-regulation of TGF-beta2.
PG  - 108-14
AB  - Human mesenchymal stem cells (hMSCs) are able to both self-replicate and 
      differentiate into a variety of cell types. Fibroblast growth factor-2 (FGF-2) 
      stimulates the growth of hMSCs in vitro, but its mechanisms have not been 
      clarified yet. In this study, we investigated whether cellular senescence was 
      involved in the stimulation of hMSCs growth by FGF-2 and the expression levels of 
      transforming growth factor-beta1 and -beta2 (TGF-betas). Because hMSCs were 
      induced cellular senescence due to long-term culture, FGF-2 decreased the 
      percentage of senescent cells and suppressed G1 cell growth arrest through the 
      suppression of p21(Cip1), p53, and p16(INK4a) mRNA expression levels. 
      Furthermore, the levels of TGF-betas mRNA expression in hMSCs were increased by 
      long-term culture, but FGF-2 suppressed the increase of TGF-beta2 mRNA expression 
      due to long-term culture. These results suggest that FGF-2 suppresses the hMSCs 
      cellular senescence dependent on the length of culture through down-regulation of 
      TGF-beta2 expression.
FAU - Ito, Tomomi
AU  - Ito T
AD  - Division of Medical Devices, National Institute of Health Sciences, 1-18-1 
      Kamiyoga, Tokyo 158-8501, Japan.
FAU - Sawada, Rumi
AU  - Sawada R
FAU - Fujiwara, Yoko
AU  - Fujiwara Y
FAU - Seyama, Yousuke
AU  - Seyama Y
FAU - Tsuchiya, Toshie
AU  - Tsuchiya T
LA  - eng
PT  - Journal Article
DEP - 20070521
PL  - United States
TA  - Biochem Biophys Res Commun
JT  - Biochemical and biophysical research communications
JID - 0372516
RN  - 0 (Transforming Growth Factor beta2)
RN  - 103107-01-3 (Fibroblast Growth Factor 2)
SB  - IM
MH  - Cell Line
MH  - Cellular Senescence/drug effects/*physiology
MH  - Dose-Response Relationship, Drug
MH  - Down-Regulation/drug effects
MH  - Fibroblast Growth Factor 2/*administration & dosage
MH  - Humans
MH  - Mesenchymal Stem Cells/*cytology/drug effects/*metabolism
MH  - Transforming Growth Factor beta2/*metabolism
EDAT- 2007/05/29 09:00
MHDA- 2007/08/10 09:00
CRDT- 2007/05/29 09:00
PHST- 2007/05/09 00:00 [received]
PHST- 2007/05/09 00:00 [accepted]
PHST- 2007/05/29 09:00 [pubmed]
PHST- 2007/08/10 09:00 [medline]
PHST- 2007/05/29 09:00 [entrez]
AID - S0006-291X(07)01030-3 [pii]
AID - 10.1016/j.bbrc.2007.05.067 [doi]
PST - ppublish
SO  - Biochem Biophys Res Commun. 2007 Jul 20;359(1):108-14. doi: 
      10.1016/j.bbrc.2007.05.067. Epub 2007 May 21.

PMID- 11436094
OWN - NLM
STAT- MEDLINE
DCOM- 20010809
LR  - 20171116
IS  - 0741-5214 (Print)
IS  - 0741-5214 (Linking)
VI  - 34
IP  - 1
DP  - 2001 Jul
TI  - Synopsis on cellular senescence and apoptosis.
PG  - 173-7
FAU - Raffetto, J D
AU  - Raffetto JD
AD  - Boston University Medical Center, University Hospital of Wuerzburg, Germany.
FAU - Leverkus, M
AU  - Leverkus M
FAU - Park, H Y
AU  - Park HY
FAU - Menzoian, J O
AU  - Menzoian JO
LA  - eng
PT  - Journal Article
PL  - United States
TA  - J Vasc Surg
JT  - Journal of vascular surgery
JID - 8407742
SB  - IM
MH  - Apoptosis/*physiology
MH  - Cell Division
MH  - Cellular Senescence/genetics/*physiology
MH  - Fibroblasts/physiology
MH  - Humans
EDAT- 2001/07/04 10:00
MHDA- 2001/08/10 10:01
CRDT- 2001/07/04 10:00
PHST- 2001/07/04 10:00 [pubmed]
PHST- 2001/08/10 10:01 [medline]
PHST- 2001/07/04 10:00 [entrez]
AID - S0741-5214(01)22215-0 [pii]
AID - 10.1067/mva.2001.115964 [doi]
PST - ppublish
SO  - J Vasc Surg. 2001 Jul;34(1):173-7. doi: 10.1067/mva.2001.115964.

PMID- 19802560
OWN - NLM
STAT- MEDLINE
DCOM- 20100204
LR  - 20220330
IS  - 0070-217X (Print)
IS  - 0070-217X (Linking)
VI  - 335
DP  - 2009
TI  - Physiological functions of autophagy.
PG  - 71-84
LID - 10.1007/978-3-642-00302-8_3 [doi]
AB  - The field of autophagy research has advanced rapidly in recent years, with 
      important discoveries made in relation to both molecular mechanisms and 
      physiological functions. Initially, autophagy was thought to be primarily a 
      response to starvation. Although this might be true in lower eukaryotes, this 
      catabolic process exerts various physiological functions in higher eukaryotes. 
      This review summarizes the physiological roles of autophagy in amino acid pool 
      maintenance, intracellular quality control, development, cell death, tumor 
      suppression and anti-aging.
FAU - Mizushima, Noboru
AU  - Mizushima N
AD  - Department of Physiology and Cell Biology, Tokyo Medical and Dental University, 
      Tokyo 113-8519, Japan. nmizu.phy2@tmd.ac.jp
LA  - eng
PT  - Journal Article
PT  - Research Support, Non-U.S. Gov't
PT  - Review
PL  - Germany
TA  - Curr Top Microbiol Immunol
JT  - Current topics in microbiology and immunology
JID - 0110513
RN  - 0 (Amino Acids)
SB  - IM
MH  - Amino Acids/metabolism
MH  - Animals
MH  - Autophagy/*physiology
MH  - Cell Differentiation/physiology
MH  - Cell Transformation, Neoplastic/immunology
MH  - Cellular Senescence/physiology
MH  - Humans
RF  - 98
EDAT- 2009/10/06 06:00
MHDA- 2010/02/05 06:00
CRDT- 2009/10/06 06:00
PHST- 2009/10/06 06:00 [entrez]
PHST- 2009/10/06 06:00 [pubmed]
PHST- 2010/02/05 06:00 [medline]
AID - 10.1007/978-3-642-00302-8_3 [doi]
PST - ppublish
SO  - Curr Top Microbiol Immunol. 2009;335:71-84. doi: 10.1007/978-3-642-00302-8_3.

PMID- 20965426
OWN - NLM
STAT- MEDLINE
DCOM- 20101210
LR  - 20220330
IS  - 1097-4164 (Electronic)
IS  - 1097-2765 (Print)
IS  - 1097-2765 (Linking)
VI  - 40
IP  - 2
DP  - 2010 Oct 22
TI  - The aging stress response.
PG  - 333-44
LID - 10.1016/j.molcel.2010.10.002 [doi]
AB  - Aging is the outcome of a balance between damage and repair. The rate of aging 
      and the appearance of age-related pathology are modulated by stress response and 
      repair pathways that gradually decline, including the proteostasis and DNA damage 
      repair networks and mitochondrial respiratory metabolism. Highly conserved 
      insulin/IGF-1, TOR, and sirtuin signaling pathways in turn control these critical 
      cellular responses. The coordinated action of these signaling pathways maintains 
      cellular and organismal homeostasis in the face of external perturbations, such 
      as changes in nutrient availability, temperature, and oxygen level, as well as 
      internal perturbations, such as protein misfolding and DNA damage. Studies in 
      model organisms suggest that changes in signaling can augment these critical 
      stress response systems, increasing life span and reducing age-related pathology. 
      The systems biology of stress response signaling thus provides a new approach to 
      the understanding and potential treatment of age-related diseases.
CI  - Copyright © 2010 Elsevier Inc. All rights reserved.
FAU - Haigis, Marcia C
AU  - Haigis MC
AD  - Department of Pathology, Harvard Medical School, Boston, MA 02115, USA. 
      marcia_haigis@hms.harvard.edu
FAU - Yankner, Bruce A
AU  - Yankner BA
LA  - eng
GR  - AG27916/AG/NIA NIH HHS/United States
GR  - AG26651/AG/NIA NIH HHS/United States
GR  - P01 AG027916/AG/NIA NIH HHS/United States
GR  - RC1 AG036106/AG/NIA NIH HHS/United States
GR  - AG036106/AG/NIA NIH HHS/United States
GR  - DP1 AG044161/AG/NIA NIH HHS/United States
GR  - R01 AG026651/AG/NIA NIH HHS/United States
GR  - AG032375/AG/NIA NIH HHS/United States
GR  - DP1 OD006849/OD/NIH HHS/United States
GR  - R01 AG032375/AG/NIA NIH HHS/United States
PT  - Journal Article
PT  - Research Support, N.I.H., Extramural
PT  - Research Support, Non-U.S. Gov't
PT  - Review
PL  - United States
TA  - Mol Cell
JT  - Molecular cell
JID - 9802571
SB  - IM
MH  - Aging/*physiology
MH  - Animals
MH  - Cellular Senescence/*physiology
MH  - Humans
MH  - Models, Biological
MH  - Neoplasms/physiopathology
MH  - Neurodegenerative Diseases/physiopathology
MH  - Oxidative Stress/physiology
MH  - *Signal Transduction
MH  - Stress, Physiological/*physiology
PMC - PMC2987618
MID - NIHMS247203
EDAT- 2010/10/23 06:00
MHDA- 2010/12/14 06:00
CRDT- 2010/10/23 06:00
PHST- 2010/09/07 00:00 [received]
PHST- 2010/09/28 00:00 [revised]
PHST- 2010/10/01 00:00 [accepted]
PHST- 2010/10/23 06:00 [entrez]
PHST- 2010/10/23 06:00 [pubmed]
PHST- 2010/12/14 06:00 [medline]
AID - S1097-2765(10)00778-1 [pii]
AID - 10.1016/j.molcel.2010.10.002 [doi]
PST - ppublish
SO  - Mol Cell. 2010 Oct 22;40(2):333-44. doi: 10.1016/j.molcel.2010.10.002.

PMID- 12782571
OWN - NLM
STAT- MEDLINE
DCOM- 20030731
LR  - 20201226
IS  - 0008-5472 (Print)
IS  - 0008-5472 (Linking)
VI  - 63
IP  - 11
DP  - 2003 Jun 1
TI  - Tumor cell senescence in cancer treatment.
PG  - 2705-15
AB  - Cell senescence is broadly defined as the physiological program of terminal 
      growth arrest, which can be triggered by alterations of telomeres or by different 
      forms of stress. Neoplastic transformation involves events that inhibit the 
      program of senescence, and tumor cells were believed until recently to have lost 
      the ability to senesce. It has now become apparent, however, that tumor cells can 
      be readily induced to undergo senescence by genetic manipulations or by treatment 
      with chemotherapeutic drugs, radiation, or differentiating agents. 
      Treatment-induced senescence, which has both similarities with, and differences 
      from, replicative senescence of normal cells, was shown to be one of the key 
      determinants of tumor response to therapy in vitro and in vivo. Although 
      senescent cells do not proliferate, they remain metabolically active and produce 
      secreted proteins with both tumor-suppressing and tumor-promoting activities. 
      Expression of tumor-promoting factors by senescent cells is mediated, at least in 
      part, by senescence-associated cyclin-dependent kinase inhibitors such as 
      p21(Waf1/Cip1/Sdi1). Clinical and preclinical studies indicate that expression of 
      different biological classes of senescence-associated growth-regulatory genes in 
      tumor cells has significant prognostic implications. Elucidation of the genes and 
      regulatory mechanisms that determine different aspects of tumor senescence makes 
      it possible to design new therapeutic approaches to improving the efficacy and to 
      decreasing the side effects of cancer therapy.
FAU - Roninson, Igor B
AU  - Roninson IB
AD  - Department of Molecular Genetics, University of Illinois at Chicago, Chicago, 
      Illinois 60607-7170, USA. roninson@uic.edu
LA  - eng
GR  - R01 A62099/PHS HHS/United States
GR  - R01 AG17921/AG/NIA NIH HHS/United States
GR  - R01 CA89636/CA/NCI NIH HHS/United States
PT  - Journal Article
PT  - Research Support, Non-U.S. Gov't
PT  - Research Support, U.S. Gov't, P.H.S.
PT  - Review
PL  - United States
TA  - Cancer Res
JT  - Cancer research
JID - 2984705R
SB  - IM
MH  - Animals
MH  - Cellular Senescence/*physiology
MH  - Humans
MH  - Neoplasms/drug therapy/*pathology/*therapy
RF  - 112
EDAT- 2003/06/05 05:00
MHDA- 2003/08/02 05:00
CRDT- 2003/06/05 05:00
PHST- 2003/06/05 05:00 [pubmed]
PHST- 2003/08/02 05:00 [medline]
PHST- 2003/06/05 05:00 [entrez]
PST - ppublish
SO  - Cancer Res. 2003 Jun 1;63(11):2705-15.

PMID- 10048298
OWN - NLM
STAT- MEDLINE
DCOM- 19990316
LR  - 20171116
IS  - 0265-9247 (Print)
IS  - 0265-9247 (Linking)
VI  - 20
IP  - 12
DP  - 1998 Dec
TI  - How might replicative senescence contribute to human ageing?
PG  - 985-91
AB  - Cell senescence is the limited ability of primary human cells to divide when 
      cultured in vitro. This eventual cessation of division is accompanied by a 
      specific set of changes in cell physiology, morphology, and gene expression. Such 
      changes in phenotype have the potential to contribute to human ageing and 
      age-related diseases. Until now, senescence has largely been studied as an in 
      vitro phenomenon, but recent data have for the first time directly demonstrated 
      the presence of senescent cells in aged human tissues. Although a direct causal 
      link between the ageing of whole organisms and the senescence of cells in culture 
      remains elusive, a large body of data is consistent with cell senescence 
      contributing to a variety of pathological changes seen in the aged. This review 
      considers the in vitro phenotype of cellular senescence and speculates on the 
      various possible routes whereby the presence of senescent cells in old bodies may 
      affect different tissue systems.
FAU - Faragher, R G
AU  - Faragher RG
AD  - Department of Pharmacy, University of Brighton, UK.
FAU - Kipling, D
AU  - Kipling D
LA  - eng
PT  - Journal Article
PT  - Research Support, Non-U.S. Gov't
PT  - Review
PL  - United States
TA  - Bioessays
JT  - BioEssays : news and reviews in molecular, cellular and developmental biology
JID - 8510851
SB  - IM
MH  - Aging/*pathology/*physiology
MH  - Cellular Senescence/*physiology
MH  - DNA Replication
RF  - 77
EDAT- 1999/02/27 03:14
MHDA- 2000/06/20 09:00
CRDT- 1999/02/27 03:14
PHST- 1999/02/27 03:14 [pubmed]
PHST- 2000/06/20 09:00 [medline]
PHST- 1999/02/27 03:14 [entrez]
AID - 10.1002/(SICI)1521-1878(199812)20:12<985::AID-BIES4>3.0.CO;2-A [pii]
AID - 10.1002/(SICI)1521-1878(199812)20:12<985::AID-BIES4>3.0.CO;2-A [doi]
PST - ppublish
SO  - Bioessays. 1998 Dec;20(12):985-91. doi: 
      10.1002/(SICI)1521-1878(199812)20:12<985::AID-BIES4>3.0.CO;2-A.

PMID- 7843086
OWN - NLM
STAT- MEDLINE
DCOM- 19950308
LR  - 20181113
IS  - 0091-6765 (Print)
IS  - 0091-6765 (Linking)
VI  - 102 Suppl 3
IP  - Suppl 3
DP  - 1994 Sep
TI  - Molecular mechanisms of nickel carcinogenesis.
PG  - 127-30
AB  - Carcinogenic, water-insoluble Ni compounds are phagocytized by cells; and the 
      particles undergo dissolution inside the cell, releasing Ni ions that interact 
      with chromatin. Ni produces highly selective damage to heterochromatin. The 
      longest contiguous region of heterochromatin in the Chinese hamster genome is 
      found on the q arm of the X chromosome, and this region is selectively damaged by 
      Ni. More than half of the male mice in which there were Ni-induced 
      transformations of Chinese hamster cells exhibited complete deletion of the long 
      arm of the X chromosome. The introduction of a normal X chromosome into these 
      cells resulted in cellular senescence, suggesting that the Ni interacted with 
      Chinese hamster genome to inactivate a senescence gene. Investigations were 
      conducted into the mechanisms by which Ni produced damage to chromatin. Ni ions 
      have a much higher affinity for proteins and amino acids than for DNA (by five to 
      seven orders of magnitude). Therefore, Ni interacted with chromatin because of 
      the protein present, not because of its reactivity for DNA. Studies have shown 
      that Ni produced an increase in oxidative products in cells as indicated by 
      oxidation of the fluorescent dye dichlorofluorescein; Ni has also been shown to 
      produce oxidation of proteins in cells, as measured by carbonyl formation. Ni 
      cross-linked certain amino acids and proteins to DNA. These covalent cross-links 
      were not dissociated by EDTA and are inconsistent with direct Ni involvement, but 
      they are consistent with Ni acting catalytically. Using subtractive 
      hybridization, we have isolated a number of clones that are expressed in normal 
      but not in Ni-transformed cells.(ABSTRACT TRUNCATED AT 250 WORDS)
FAU - Costa, M
AU  - Costa M
AD  - Nelson Institute of Environmental Medicine, New York University Medical Center, 
      New York 10016.
FAU - Salnikow, K
AU  - Salnikow K
FAU - Cosentino, S
AU  - Cosentino S
FAU - Klein, C B
AU  - Klein CB
FAU - Huang, X
AU  - Huang X
FAU - Zhuang, Z
AU  - Zhuang Z
LA  - eng
GR  - ES 04715/ES/NIEHS NIH HHS/United States
GR  - ES 04895/ES/NIEHS NIH HHS/United States
GR  - ES 05512/ES/NIEHS NIH HHS/United States
PT  - Journal Article
PT  - Research Support, Non-U.S. Gov't
PT  - Research Support, U.S. Gov't, P.H.S.
PT  - Review
PL  - United States
TA  - Environ Health Perspect
JT  - Environmental health perspectives
JID - 0330411
RN  - 0 (Carcinogens)
RN  - 0 (Heterochromatin)
RN  - 7OV03QG267 (Nickel)
SB  - IM
MH  - Animals
MH  - Carcinogens/*toxicity
MH  - Cellular Senescence/drug effects/genetics
MH  - DNA Damage
MH  - Gene Deletion
MH  - Heterochromatin/drug effects
MH  - Nickel/*toxicity
MH  - Phagocytosis/immunology
MH  - Transformation, Genetic/drug effects
PMC - PMC1567374
EDAT- 1994/09/01 00:00
MHDA- 1994/09/01 00:01
CRDT- 1994/09/01 00:00
PHST- 1994/09/01 00:00 [pubmed]
PHST- 1994/09/01 00:01 [medline]
PHST- 1994/09/01 00:00 [entrez]
AID - 10.1289/ehp.94102s3127 [doi]
PST - ppublish
SO  - Environ Health Perspect. 1994 Sep;102 Suppl 3(Suppl 3):127-30. doi: 
      10.1289/ehp.94102s3127.

PMID- 18328774
OWN - NLM
STAT- MEDLINE
DCOM- 20080812
LR  - 20171116
IS  - 1360-1385 (Print)
IS  - 1360-1385 (Linking)
VI  - 13
IP  - 5
DP  - 2008 May
TI  - Do perennials really senesce?
PG  - 216-20
LID - 10.1016/j.tplants.2008.02.002 [doi]
AB  - Although senescence remains less studied in perennials than in monocarpic plants, 
      major advances in understanding senescence in perennials have been achieved 
      recently. This success is due not only to the use of genetic tools in woody 
      plants but also to a renaissance of research on how perennials can live for 
      centuries or even millennia. The particularities of perennial life are considered 
      here, with an emphasis on how these affect senescence at different levels of 
      organization. I conclude that although cellular and leaf senescence do share 
      common features in monocarpic and perennial plants, the indeterminacy of 
      meristems found in perennials begs the question of whether senescence really 
      occurs in these organisms at the whole-plant level.
FAU - Munné-Bosch, Sergi
AU  - Munné-Bosch S
AD  - Departament de Biologia Vegetal, Facultat de Biologia, Universitat de Barcelona, 
      Avinguda Diagonal 645, Barcelona, Spain. smunne@ub.edu
LA  - eng
PT  - Journal Article
PT  - Research Support, Non-U.S. Gov't
DEP - 20080306
PL  - England
TA  - Trends Plant Sci
JT  - Trends in plant science
JID - 9890299
SB  - IM
MH  - Aging/physiology
MH  - Cellular Senescence/*physiology
MH  - Meristem/*physiology
MH  - Plant Leaves/*physiology
MH  - *Plant Physiological Phenomena
EDAT- 2008/03/11 09:00
MHDA- 2008/08/13 09:00
CRDT- 2008/03/11 09:00
PHST- 2007/12/02 00:00 [received]
PHST- 2008/02/01 00:00 [revised]
PHST- 2008/02/07 00:00 [accepted]
PHST- 2008/03/11 09:00 [pubmed]
PHST- 2008/08/13 09:00 [medline]
PHST- 2008/03/11 09:00 [entrez]
AID - S1360-1385(08)00053-8 [pii]
AID - 10.1016/j.tplants.2008.02.002 [doi]
PST - ppublish
SO  - Trends Plant Sci. 2008 May;13(5):216-20. doi: 10.1016/j.tplants.2008.02.002. Epub 
      2008 Mar 6.

PMID- 12931012
OWN - NLM
STAT- MEDLINE
DCOM- 20031017
LR  - 20171116
IS  - 1539-6150 (Electronic)
IS  - 1539-6150 (Linking)
VI  - 2003
IP  - 33
DP  - 2003 Aug 20
TI  - The persistence of senescence.
PG  - PE24
AB  - Senescence is a potent anticancer mechanism, representing a barrier that most, if 
      not all, would-be tumor cells must traverse on their path to malignant 
      transformation. In this Perspective, I discuss two recent publications (1, 2) 
      that deal with the durability of senescence. These findings are of interest not 
      only to those who study aging, but to those who study cancer as well.
FAU - Sharpless, Norman E
AU  - Sharpless NE
AD  - Department of Medicine, Lineberger Cancer Center, University of North Carolina 
      School of Medicine, Chapel Hill, NC 27599, USA. norman_sharpless@med.unc.edu
LA  - eng
PT  - Journal Article
PT  - Review
DEP - 20030820
PL  - United States
TA  - Sci Aging Knowledge Environ
JT  - Science of aging knowledge environment : SAGE KE
JID - 101146039
RN  - 0 (Cyclin-Dependent Kinase Inhibitor p16)
SB  - IM
MH  - Animals
MH  - Cellular Senescence/genetics/*physiology
MH  - Cyclin-Dependent Kinase Inhibitor p16/physiology
MH  - Genes, Retinoblastoma/physiology
MH  - Genes, p16/physiology
MH  - Genes, p53/physiology
MH  - Humans
MH  - Neoplasms/physiopathology
RF  - 9
EDAT- 2003/08/22 05:00
MHDA- 2003/10/18 05:00
CRDT- 2003/08/22 05:00
PHST- 2003/08/22 05:00 [pubmed]
PHST- 2003/10/18 05:00 [medline]
PHST- 2003/08/22 05:00 [entrez]
AID - 2003/33/pe24 [pii]
AID - 10.1126/sageke.2003.33.pe24 [doi]
PST - epublish
SO  - Sci Aging Knowledge Environ. 2003 Aug 20;2003(33):PE24. doi: 
      10.1126/sageke.2003.33.pe24.

PMID- 21196260
OWN - NLM
STAT- MEDLINE
DCOM- 20110421
LR  - 20220225
IS  - 2768-6698 (Electronic)
IS  - 2768-6698 (Linking)
VI  - 16
IP  - 5
DP  - 2011 Jan 1
TI  - Why YPEL3 represents a novel tumor suppressor.
PG  - 1746-51
AB  - Yippee-like 3 (YPEL3) was reported in 2004 as one of five family members of the 
      Yippee protein with conservation in species down to slime molds. While reports of 
      other YPEL family members have surfaced our laboratory was the first to report 
      that YPEL3 is induced by the p53 tumor suppressor. Furthermore we demonstrated 
      that YPEL3 is growth suppressive, triggering cellular senescence in human cell 
      lines and is down-regulated in several human tumors. Studies with mouse YPEL3, 
      originally named small unstable apoptotic protein (SUAP), confirmed that the gene 
      encodes a growth suppressive highly unstable protein. In this review we show that 
      transcriptionally active forms of p73 and p63, family members of p53, can 
      transactivate the human YPEL3 gene. While there are several reported YPEL3 
      transcripts and potentially 2 protein isoforms, no clear protein structure has 
      been reported. As evidence mounts that YPEL3 is a tumor suppressor gene, studies 
      aimed at understanding its biological function, regulation of gene expression and 
      impact on tumorigenesis will help.
FAU - Berberich, Steven J
AU  - Berberich SJ
AD  - Biochemistry and Molecular Biology Department, Wright State University, Boonshoft 
      School of Medicine, 3640 Colonel Glenn Hwy, Dayton, OH 45435, USA.
FAU - Todd, Amber
AU  - Todd A
FAU - Tuttle, Rebecca
AU  - Tuttle R
LA  - eng
GR  - CA66430/CA/NCI NIH HHS/United States
PT  - Journal Article
PT  - Research Support, N.I.H., Extramural
PT  - Review
DEP - 20110101
PL  - Singapore
TA  - Front Biosci (Landmark Ed)
JT  - Frontiers in bioscience (Landmark edition)
JID - 101612996
RN  - 0 (Apoptosis Regulatory Proteins)
RN  - 0 (Proteins)
RN  - 0 (Tumor Suppressor Protein p53)
RN  - 0 (Tumor Suppressor Proteins)
RN  - 0 (YPEL3 protein, human)
RN  - 0 (small unstable apoptotic protein, mouse)
SB  - IM
MH  - Animals
MH  - Apoptosis Regulatory Proteins
MH  - Cellular Senescence/genetics/physiology
MH  - Genes, Tumor Suppressor
MH  - Genes, p53
MH  - Humans
MH  - Mice
MH  - Proteins/physiology
MH  - Tumor Suppressor Protein p53/*physiology
MH  - Tumor Suppressor Proteins/genetics/*physiology
EDAT- 2011/01/05 06:00
MHDA- 2011/04/22 06:00
CRDT- 2011/01/04 06:00
PHST- 2011/01/04 06:00 [entrez]
PHST- 2011/01/05 06:00 [pubmed]
PHST- 2011/04/22 06:00 [medline]
AID - 3817 [pii]
AID - 10.2741/3817 [doi]
PST - epublish
SO  - Front Biosci (Landmark Ed). 2011 Jan 1;16(5):1746-51. doi: 10.2741/3817.

PMID- 20886767
OWN - NLM
STAT- MEDLINE
DCOM- 20101026
LR  - 20190622
IS  - 0065-2598 (Print)
IS  - 0065-2598 (Linking)
VI  - 694
DP  - 2010
TI  - Confronting cellular heterogeneity in studies of protein metabolism and 
      homeostasis in aging research.
PG  - 234-44
AB  - In this chapter we review the different technologies that can be applied in the 
      analysis of protein homeostasis and metabolism in aging research. Special focus 
      will be on technologies with a potential to circumvent the problems associated 
      with cell heterogeneity in biomarker discovery. Often studies aimed at increasing 
      our understanding of cellular senescence take advantage of model systems. This 
      can be in the form of cell culture, where specific celllines are cultivated, thus 
      undergoing cellular senescence according to the Hayflick phenomenon. 
      Alternatively, model organisms can be included, such as yeast, nematodes and 
      zebra fish. Even though such model systems allow the researcher to control many 
      parameters of the system, it is well established that even in a simple cell 
      culture system the individual cells are morphologically and functionally 
      different. The heterogeneity observed even within the least complex systems, 
      makes it a difficult task to identify biomarkers of cellular senescence and to 
      fully understand the various molecular networks. The complexity is further 
      increased when taking the step from model systems of aging to human aging.
FAU - Boisen, Louise
AU  - Boisen L
AD  - Department of Molecular Biology, University of Aarhus, Denmark.
FAU - Kristensen, Peter
AU  - Kristensen P
LA  - eng
PT  - Journal Article
PT  - Research Support, Non-U.S. Gov't
PT  - Review
PL  - United States
TA  - Adv Exp Med Biol
JT  - Advances in experimental medicine and biology
JID - 0121103
RN  - 0 (Proteins)
SB  - IM
MH  - Aging/*physiology
MH  - Animals
MH  - *Biomedical Research
MH  - Cellular Senescence/*physiology
MH  - Homeostasis/*physiology
MH  - Humans
MH  - Proteins/*metabolism
EDAT- 2010/10/05 06:00
MHDA- 2010/10/27 06:00
CRDT- 2010/10/05 06:00
PHST- 2010/10/05 06:00 [entrez]
PHST- 2010/10/05 06:00 [pubmed]
PHST- 2010/10/27 06:00 [medline]
AID - 10.1007/978-1-4419-7002-2_16 [doi]
PST - ppublish
SO  - Adv Exp Med Biol. 2010;694:234-44. doi: 10.1007/978-1-4419-7002-2_16.

PMID- 9486017
OWN - NLM
STAT- MEDLINE
DCOM- 19980310
LR  - 20220310
IS  - 0007-1161 (Print)
IS  - 1468-2079 (Electronic)
IS  - 0007-1161 (Linking)
VI  - 81
IP  - 10
DP  - 1997 Oct
TI  - Aging and the cornea.
PG  - 814-7
FAU - Faragher, R G
AU  - Faragher RG
AD  - Department of Pharmacy, University of Brighton.
FAU - Mulholland, B
AU  - Mulholland B
FAU - Tuft, S J
AU  - Tuft SJ
FAU - Sandeman, S
AU  - Sandeman S
FAU - Khaw, P T
AU  - Khaw PT
LA  - eng
PT  - Journal Article
PT  - Research Support, Non-U.S. Gov't
PT  - Review
PL  - England
TA  - Br J Ophthalmol
JT  - The British journal of ophthalmology
JID - 0421041
SB  - IM
MH  - Cellular Senescence/genetics/*physiology
MH  - Cornea/*cytology/physiology
MH  - Endothelium, Corneal/cytology/physiology
MH  - Epithelium, Corneal/cytology/physiology
MH  - Humans
PMC - PMC1722015
EDAT- 1998/03/05 00:00
MHDA- 1998/03/05 00:01
CRDT- 1998/03/05 00:00
PHST- 1998/03/05 00:00 [pubmed]
PHST- 1998/03/05 00:01 [medline]
PHST- 1998/03/05 00:00 [entrez]
AID - 10.1136/bjo.81.10.814 [doi]
PST - ppublish
SO  - Br J Ophthalmol. 1997 Oct;81(10):814-7. doi: 10.1136/bjo.81.10.814.

PMID- 18219184
OWN - NLM
STAT- MEDLINE
DCOM- 20080610
LR  - 20211020
IS  - 0449-3060 (Print)
IS  - 0449-3060 (Linking)
VI  - 49
IP  - 2
DP  - 2008 Mar
TI  - Stress-induced premature senescence (SIPS)--influence of SIPS on radiotherapy.
PG  - 105-12
AB  - Replicative senescence is a fundamental feature in normal human diploid cells and 
      results from dysfunctional telomeres at the Hayflick cell division limit. 
      Ionizing radiation (IR) prematurely induces the same phenotypes as replicative 
      senescence prior to the Hayflick limit. This process is known as stress-induced 
      premature senescence (SIPS). Since the cell cycle is irreversibly arrested in 
      SIPS-induced cells, even if they are stimulated by various growth factors, it is 
      thought that SIPS is a form of cell death, irreversibly eliminating replicating 
      cells. IR-induced-focus formation of DNA repair proteins, a marker of DNA damage, 
      is detected in SIPS as well as replicative senescent cells. Furthermore, both 
      processes persistently induce cell cycle checkpoint mechanisms, indicating DNA 
      damage created by ionizing radiation induces SIPS in normal cells, possibly by 
      the same mechanisms as those occurring in replicative senescence. Interestingly, 
      IR induces SIPS not only in normal cells, but also in tumor cells. Due to the 
      expression of telomerase in tumor cells, telomere-dependent replicative 
      senescence does not occur. However, SIPS is induced under certain conditions 
      after IR exposure. Thus, cell death triggered by IR can be attributed to 
      apoptosis or SIPS in tumor cells. However, metabolic function remains intact in 
      SIPS-induced cancer cells, and recent studies show that senescence eliminate 
      cells undergoing SIPS secrete various kinds of factors outside the cell, changing 
      the microenvironment. Evidence using co-culture systems containing normal 
      senescent stromal cells and epithelial tumor cells show that factors secreted 
      from senescent stroma cells promote the growth of tumor epithelial cells both in 
      vitro and in vivo. Thus, regulation of factors secreted from SIPS-induced stromal 
      cells, as well as tumor cells, may affect radiotherapy.
FAU - Suzuki, Masatoshi
AU  - Suzuki M
AD  - Simmons Comprehensive Cancer Center, University of Texas Southwestern Medical 
      Center, Dallas, Texas 75390, USA.
FAU - Boothman, David A
AU  - Boothman DA
LA  - eng
GR  - P30 CA142543/CA/NCI NIH HHS/United States
GR  - P50 CA070907/CA/NCI NIH HHS/United States
GR  - R01 CA102792/CA/NCI NIH HHS/United States
GR  - R01 CA139217/CA/NCI NIH HHS/United States
PT  - Journal Article
PT  - Research Support, U.S. Gov't, Non-P.H.S.
PT  - Review
DEP - 20080124
PL  - England
TA  - J Radiat Res
JT  - Journal of radiation research
JID - 0376611
SB  - IM
MH  - Bystander Effect
MH  - Cells, Cultured
MH  - Cellular Senescence/physiology/*radiation effects
MH  - Humans
MH  - Neoplasms/pathology
MH  - Radiotherapy
MH  - Stress, Physiological/physiopathology
RF  - 70
EDAT- 2008/01/26 09:00
MHDA- 2008/06/11 09:00
CRDT- 2008/01/26 09:00
PHST- 2008/01/26 09:00 [pubmed]
PHST- 2008/06/11 09:00 [medline]
PHST- 2008/01/26 09:00 [entrez]
AID - JST.JSTAGE/jrr/07081 [pii]
AID - 10.1269/jrr.07081 [doi]
PST - ppublish
SO  - J Radiat Res. 2008 Mar;49(2):105-12. doi: 10.1269/jrr.07081. Epub 2008 Jan 24.

PMID- 19471118
OWN - NLM
STAT- MEDLINE
DCOM- 20090814
LR  - 20211203
IS  - 1551-4005 (Electronic)
IS  - 1551-4005 (Linking)
VI  - 8
IP  - 12
DP  - 2009 Jun 15
TI  - At concentrations that inhibit mTOR, resveratrol suppresses cellular senescence.
PG  - 1901-4
AB  - Here we demonstrated that, at cytostatic, near-toxic concentrations, resveratrol 
      inhibited S6 phosphorylation and prevented the senescence morphology in human 
      cells. Using a sensitive functional assay, we found that resveratrol partially 
      prevented loss of the proliferative potential associated with cellular 
      senescence. Resveratrol was less effective than rapamycin, because 
      aging-suppression by resveratrol was limited by its toxicity at high 
      concentrations. We discuss whether concentrations of resveratrol that inhibit 
      mTOR (target of rapamycin) and suppress cellular senescence are clinically 
      achievable and whether partial inhibition of mTOR by resveratrol might be 
      sufficient to affect organismal aging.
FAU - Demidenko, Zoya N
AU  - Demidenko ZN
AD  - Oncotarget, Albany, NY, USA.
FAU - Blagosklonny, Mikhail V
AU  - Blagosklonny MV
LA  - eng
PT  - Journal Article
DEP - 20090621
PL  - United States
TA  - Cell Cycle
JT  - Cell cycle (Georgetown, Tex.)
JID - 101137841
RN  - 0 (Cytostatic Agents)
RN  - 0 (Enzyme Inhibitors)
RN  - 0 (Stilbenes)
RN  - BBX060AN9V (Hydrogen Peroxide)
RN  - EC 2.7.- (Protein Kinases)
RN  - EC 2.7.1.1 (MTOR protein, human)
RN  - EC 2.7.11.1 (TOR Serine-Threonine Kinases)
RN  - Q369O8926L (Resveratrol)
SB  - IM
MH  - Cell Proliferation/drug effects
MH  - Cellular Senescence/*drug effects/physiology
MH  - Cytostatic Agents/*pharmacology
MH  - Enzyme Inhibitors/*pharmacology
MH  - Fibroblasts/cytology/*drug effects/metabolism
MH  - Humans
MH  - Hydrogen Peroxide/pharmacology
MH  - Phosphorylation
MH  - Protein Kinases/*drug effects/metabolism
MH  - Resveratrol
MH  - Stilbenes/*pharmacology
MH  - TOR Serine-Threonine Kinases
EDAT- 2009/05/28 09:00
MHDA- 2009/08/15 09:00
CRDT- 2009/05/28 09:00
PHST- 2009/05/28 09:00 [entrez]
PHST- 2009/05/28 09:00 [pubmed]
PHST- 2009/08/15 09:00 [medline]
AID - 8810 [pii]
AID - 10.4161/cc.8.12.8810 [doi]
PST - ppublish
SO  - Cell Cycle. 2009 Jun 15;8(12):1901-4. doi: 10.4161/cc.8.12.8810. Epub 2009 Jun 
      21.

PMID- 1515275
OWN - NLM
STAT- MEDLINE
DCOM- 19921008
LR  - 20190718
IS  - 0959-8049 (Print)
IS  - 0959-8049 (Linking)
VI  - 28A
IP  - 8-9
DP  - 1992
TI  - Are tumours immortal?
PG  - 1495-500
FAU - Stamps, A C
AU  - Stamps AC
AD  - Section of Cell Biology and Molecular Pathology, Haddow Laboratories, Institute 
      of Cancer Research, Sutton, Surrey, U.K.
FAU - Gusterson, B A
AU  - Gusterson BA
FAU - O'Hare, M J
AU  - O'Hare MJ
LA  - eng
PT  - Journal Article
PT  - Research Support, Non-U.S. Gov't
PT  - Review
PL  - England
TA  - Eur J Cancer
JT  - European journal of cancer (Oxford, England : 1990)
JID - 9005373
SB  - IM
MH  - Animals
MH  - Cell Death/physiology
MH  - Cellular Senescence/physiology
MH  - Humans
MH  - Mitosis/physiology
MH  - Models, Biological
MH  - Neoplasms/*pathology
MH  - Tumor Cells, Cultured/physiology
RF  - 101
EDAT- 1992/01/01 00:00
MHDA- 1992/01/01 00:01
CRDT- 1992/01/01 00:00
PHST- 1992/01/01 00:00 [pubmed]
PHST- 1992/01/01 00:01 [medline]
PHST- 1992/01/01 00:00 [entrez]
AID - 0959-8049(92)90552-D [pii]
AID - 10.1016/0959-8049(92)90552-d [doi]
PST - ppublish
SO  - Eur J Cancer. 1992;28A(8-9):1495-500. doi: 10.1016/0959-8049(92)90552-d.

PMID- 11707927
OWN - NLM
STAT- MEDLINE
DCOM- 20020107
LR  - 20191105
IS  - 1389-5729 (Print)
IS  - 1389-5729 (Linking)
VI  - 1
IP  - 2
DP  - 2000
TI  - Senescence and immortalization of human cells.
PG  - 103-21
AB  - Following a limited number of population doublings (PD), human diploid somatic 
      cells enter the terminal proliferation arrest state of senescence. This is an 
      intrinsic mechanism which involves p53- and pRB/p16INK4-mediated pathways. The 
      most popular candidate for the counting mechanism which measures the age of a 
      cell in PD is telomere shortening. Recent studies have shown that senescence can 
      also be induced independently of a PD level by various factors; this premature 
      senescence also appears to involve the activity of p53 and/or p16INK4. 
      Immortalization of cells requires abrogation of p53 and pRB-mediated terminal 
      proliferation arrest and/or activation of a telomere maintenance mechanism. The 
      central role of telomeres in human cell senescence and immortalization has 
      received much attention; however there is evidence that senescence can occur 
      independently of telomere length and that genes that are not necessarily involved 
      in telomere maintenance are involved in immortalization.
FAU - Duncan, E L
AU  - Duncan EL
AD  - National Institute of Bioscience and Human-Technology, AIST, 1-1 Higashi, Tsukuba 
      Science City, Ibaraki 305-8566, Japan.
FAU - Wadhwa, R
AU  - Wadhwa R
FAU - Kaul, S C
AU  - Kaul SC
LA  - eng
PT  - Journal Article
PT  - Research Support, Non-U.S. Gov't
PT  - Review
PL  - Netherlands
TA  - Biogerontology
JT  - Biogerontology
JID - 100930043
RN  - 0 (Cyclin-Dependent Kinase Inhibitor p16)
RN  - 0 (Retinoblastoma Protein)
RN  - 0 (Tumor Suppressor Protein p53)
SB  - IM
MH  - Animals
MH  - *Cellular Senescence/genetics/physiology
MH  - Cyclin-Dependent Kinase Inhibitor p16/*metabolism
MH  - Humans
MH  - Retinoblastoma Protein/*metabolism
MH  - Telomere/*physiology
MH  - Tumor Suppressor Protein p53/*metabolism
RF  - 273
EDAT- 2001/11/16 10:00
MHDA- 2002/01/10 10:01
CRDT- 2001/11/16 10:00
PHST- 2001/11/16 10:00 [pubmed]
PHST- 2002/01/10 10:01 [medline]
PHST- 2001/11/16 10:00 [entrez]
AID - 10.1023/a:1010000132671 [doi]
PST - ppublish
SO  - Biogerontology. 2000;1(2):103-21. doi: 10.1023/a:1010000132671.

PMID- 12671667
OWN - NLM
STAT- MEDLINE
DCOM- 20030507
LR  - 20171116
IS  - 1474-175X (Print)
IS  - 1474-175X (Linking)
VI  - 3
IP  - 4
DP  - 2003 Apr
TI  - Senescence, apoptosis and therapy--cutting the lifelines of cancer.
PG  - 286-95
AB  - Apoptosis and senescence are cellular failsafe programmes that counteract 
      excessive mitogenic signalling from activated oncogenes. Cancellation of 
      apoptosis or senescence is therefore a prerequisite for tumour formation, and the 
      ability of the cancer cell to disrupt these processes can be considered its 
      'lifeline'. Ironically, the efficacy of anticancer agents also depends on the 
      activation of apoptosis or an acutely inducible form of cellular senescence. 
      Understanding how the 'lifelines' of the cancer cell interfere with treatment 
      sensitivity is of crucial importance for developing safer and more effective 
      treatment strategies.
FAU - Schmitt, Clemens A
AU  - Schmitt CA
AD  - Max-Delbrück-Center for Molecular Medicine and Charité/Campus Virchow-Hospital, 
      Department of Hematology/Oncology, Humboldt University, 13353 Berlin, Germany. 
      clemens.schmitt@charite.de
LA  - eng
PT  - Journal Article
PT  - Research Support, Non-U.S. Gov't
PT  - Review
PL  - England
TA  - Nat Rev Cancer
JT  - Nature reviews. Cancer
JID - 101124168
SB  - IM
MH  - Apoptosis/drug effects/*physiology
MH  - Cell Transformation, Neoplastic/drug effects/genetics
MH  - Cellular Senescence/drug effects/*physiology
MH  - Humans
MH  - Neoplasms/drug therapy/genetics/*pathology
MH  - Oncogenes/drug effects/physiology
RF  - 120
EDAT- 2003/04/03 05:00
MHDA- 2003/05/08 05:00
CRDT- 2003/04/03 05:00
PHST- 2003/04/03 05:00 [pubmed]
PHST- 2003/05/08 05:00 [medline]
PHST- 2003/04/03 05:00 [entrez]
AID - nrc1044 [pii]
AID - 10.1038/nrc1044 [doi]
PST - ppublish
SO  - Nat Rev Cancer. 2003 Apr;3(4):286-95. doi: 10.1038/nrc1044.

PMID- 16897855
OWN - NLM
STAT- MEDLINE
DCOM- 20061003
LR  - 20171116
IS  - 0047-1852 (Print)
IS  - 0047-1852 (Linking)
VI  - 64 Suppl 5
DP  - 2006 Jul
TI  - [Acceleration of cellular senescence].
PG  - 70-4
FAU - Imanishi, Toshio
AU  - Imanishi T
AD  - Department of Cardiovascular Medicine, Wakayama Medical University.
FAU - Akasaka, Takashi
AU  - Akasaka T
LA  - jpn
PT  - Journal Article
PT  - Review
PL  - Japan
TA  - Nihon Rinsho
JT  - Nihon rinsho. Japanese journal of clinical medicine
JID - 0420546
RN  - 0 (Angiotensin II Type 1 Receptor Blockers)
RN  - 0 (Angiotensin-Converting Enzyme Inhibitors)
RN  - 11128-99-7 (Angiotensin II)
RN  - EC 2.7.7.49 (Telomerase)
SB  - IM
MH  - Angiotensin II/*physiology
MH  - Angiotensin II Type 1 Receptor Blockers/pharmacology
MH  - Angiotensin-Converting Enzyme Inhibitors/pharmacology
MH  - *Cellular Senescence/drug effects/genetics/physiology
MH  - Endothelium, Vascular/cytology
MH  - Humans
MH  - Hypertension/etiology
MH  - Muscle, Smooth, Vascular/cytology
MH  - Oxidative Stress
MH  - Telomerase/physiology
MH  - Telomere/physiology
RF  - 15
EDAT- 2006/08/10 09:00
MHDA- 2006/10/04 09:00
CRDT- 2006/08/10 09:00
PHST- 2006/08/10 09:00 [pubmed]
PHST- 2006/10/04 09:00 [medline]
PHST- 2006/08/10 09:00 [entrez]
PST - ppublish
SO  - Nihon Rinsho. 2006 Jul;64 Suppl 5:70-4.

PMID- 20667703
OWN - NLM
STAT- MEDLINE
DCOM- 20101112
LR  - 20220408
IS  - 1879-0372 (Electronic)
IS  - 0952-7915 (Print)
IS  - 0952-7915 (Linking)
VI  - 22
IP  - 4
DP  - 2010 Aug
TI  - Aging of the innate immune system.
PG  - 507-13
LID - 10.1016/j.coi.2010.05.003 [doi]
AB  - The innate immune system is composed of a network of cells including neutrophils, 
      NK and NKT cells, monocytes/macrophages, and dendritic cells that mediate the 
      earliest interactions with pathogens. Age-associated defects are observed in the 
      activation of all of these cell types, linked to compromised signal transduction 
      pathways including the Toll-like Receptors. However, aging is also characterized 
      by a constitutive pro-inflammatory environment (inflamm-aging) with persistent 
      low-grade innate immune activation that may augment tissue damage caused by 
      infections in elderly individuals. Thus, immunosenescence in the innate immune 
      system appears to reflect dysregulation, rather than exclusively impaired 
      function.
CI  - Copyright 2010. Published by Elsevier Ltd.
FAU - Shaw, Albert C
AU  - Shaw AC
AD  - Section of Infectious Diseases, Department of Internal Medicine, Yale School of 
      Medicine, 300 Cedar St. Box 208022, New Haven, CT 06520, USA. 
      albert.shaw@yale.edu
FAU - Joshi, Samit
AU  - Joshi S
FAU - Greenwood, Hannah
AU  - Greenwood H
FAU - Panda, Alexander
AU  - Panda A
FAU - Lord, Janet M
AU  - Lord JM
LA  - eng
GR  - BB_/Biotechnology and Biological Sciences Research Council/United Kingdom
GR  - U19 AI089992/AI/NIAID NIH HHS/United States
GR  - N01AI50031/AI/NIAID NIH HHS/United States
GR  - AG019134/AG/NIA NIH HHS/United States
GR  - N0150031/PHS HHS/United States
GR  - T32 AG019134/AG/NIA NIH HHS/United States
PT  - Journal Article
PT  - Research Support, N.I.H., Extramural
PT  - Research Support, Non-U.S. Gov't
PT  - Review
PL  - England
TA  - Curr Opin Immunol
JT  - Current opinion in immunology
JID - 8900118
SB  - IM
MH  - Cellular Senescence/*immunology
MH  - Humans
MH  - Immune System/*physiology
MH  - *Immunity, Innate
PMC - PMC4034446
MID - NIHMS477900
EDAT- 2010/07/30 06:00
MHDA- 2010/11/13 06:00
CRDT- 2010/07/30 06:00
PHST- 2010/04/26 00:00 [received]
PHST- 2010/05/30 00:00 [accepted]
PHST- 2010/07/30 06:00 [entrez]
PHST- 2010/07/30 06:00 [pubmed]
PHST- 2010/11/13 06:00 [medline]
AID - S0952-7915(10)00088-9 [pii]
AID - 10.1016/j.coi.2010.05.003 [doi]
PST - ppublish
SO  - Curr Opin Immunol. 2010 Aug;22(4):507-13. doi: 10.1016/j.coi.2010.05.003.

PMID- 19223603
OWN - NLM
STAT- MEDLINE
DCOM- 20090422
LR  - 20211020
IS  - 1758-535X (Electronic)
IS  - 1079-5006 (Print)
IS  - 1079-5006 (Linking)
VI  - 64
IP  - 2
DP  - 2009 Feb
TI  - Comparative biology of aging.
PG  - 199-201
LID - 10.1093/gerona/gln060 [doi]
AB  - Virtually, all research on basic mechanisms of aging has used species that are 
      short lived and thus demonstrably unsuccessful at combating basic aging 
      processes. A novel comparative approach would use a diversity of populations and 
      species, focusing on those with particularly long, healthy lives, seeking the 
      causative mechanisms that distinguish them from shorter lived relatives. Species 
      of interest from this perspective include the naked mole rat, a mouse-size rodent 
      that lives up to 30 years in the laboratory, and the little brown bat, which 
      lives up to 34 years in the wild. Comparisons among dogs of different sizes, 
      which differ by more than 50% in health span might also prove rewarding, as might 
      novel species chosen because of their similarity to humans in certain key traits. 
      Primates, because of their sophisticated cognitive ability, are a group of 
      special value, and small, short-lived primates like the common marmoset might 
      prove especially beneficial. Cell repositories and tissue banks from key species, 
      as well as genomic and analytic tools optimized for comparative studies, would 
      make valuable contributions to a new comparative approach to basic aging 
      research.
FAU - Austad, Steven N
AU  - Austad SN
AD  - Department of Cellular and Structural Biology, Barshop Institute for Longevity 
      and Aging Studies, University of Texas Health Science Center-San Antonio, San 
      Antonio, TX 78245-3207, USA. austad@uthscsa.edu
LA  - eng
PT  - Comparative Study
PT  - Journal Article
PT  - Review
DEP - 20090217
PL  - United States
TA  - J Gerontol A Biol Sci Med Sci
JT  - The journals of gerontology. Series A, Biological sciences and medical sciences
JID - 9502837
SB  - IM
MH  - Aging/*genetics/physiology
MH  - Animals
MH  - Bees
MH  - Biomedical Research/*methods
MH  - Cell Survival
MH  - Cellular Senescence/*genetics/physiology
MH  - Chiroptera
MH  - Dogs
MH  - Humans
MH  - Longevity/genetics/physiology
MH  - Mice
MH  - Models, Animal
MH  - Mole Rats
MH  - Species Specificity
PMC - PMC2655036
EDAT- 2009/02/19 09:00
MHDA- 2009/04/23 09:00
CRDT- 2009/02/19 09:00
PHST- 2009/02/19 09:00 [entrez]
PHST- 2009/02/19 09:00 [pubmed]
PHST- 2009/04/23 09:00 [medline]
AID - gln060 [pii]
AID - 10.1093/gerona/gln060 [doi]
PST - ppublish
SO  - J Gerontol A Biol Sci Med Sci. 2009 Feb;64(2):199-201. doi: 
      10.1093/gerona/gln060. Epub 2009 Feb 17.

PMID- 21115531
OWN - NLM
STAT- MEDLINE
DCOM- 20110310
LR  - 20211020
IS  - 1471-2970 (Electronic)
IS  - 0962-8436 (Print)
IS  - 0962-8436 (Linking)
VI  - 366
IP  - 1561
DP  - 2011 Jan 12
TI  - Systems biology of ageing and longevity.
PG  - 64-70
LID - 10.1098/rstb.2010.0275 [doi]
AB  - Ageing is intrinsically complex, being driven by multiple causal mechanisms. Each 
      mechanism tends to be partially supported by data indicating that it has a role 
      in the overall cellular and molecular pathways underlying the ageing process. 
      However, the magnitude of this role is usually modest. The systems biology 
      approach combines (i) data-driven modelling, often using the large volumes of 
      data generated by functional genomics technologies, and (ii) hypothesis-driven 
      experimental studies to investigate causal pathways and identify their parameter 
      values in an unusually quantitative manner, which enables the contributions of 
      individual mechanisms and their interactions to be better understood, and allows 
      for the design of experiments explicitly to test the complex predictions arising 
      from such models. A clear example of the success of the systems biology approach 
      in unravelling the complexity of ageing can be seen in recent studies on cell 
      replicative senescence, revealing interactions between mitochondrial dysfunction, 
      telomere erosion and DNA damage. An important challenge also exists in connecting 
      the network of (random) damage-driven proximate mechanisms of ageing with the 
      higher level (genetically specified) signalling pathways that influence 
      longevity. This connection is informed by actions of natural selection on the 
      determinants of ageing and longevity.
FAU - Kirkwood, Thomas B L
AU  - Kirkwood TB
AD  - Institute for Ageing and Health, Newcastle University, Campus for Ageing and 
      Vitality, Newcastle upon Tyne, NE4 5PL, UK. tom.kirkwood@ncl.ac.uk
LA  - eng
GR  - Biotechnology and Biological Sciences Research Council/United Kingdom
PT  - Journal Article
PT  - Research Support, Non-U.S. Gov't
PT  - Review
PL  - England
TA  - Philos Trans R Soc Lond B Biol Sci
JT  - Philosophical transactions of the Royal Society of London. Series B, Biological 
      sciences
JID - 7503623
SB  - IM
MH  - Aging/*physiology
MH  - Animals
MH  - Cellular Senescence/physiology
MH  - DNA Damage/physiology
MH  - Humans
MH  - Longevity/*physiology
MH  - Models, Biological
MH  - Systems Biology/*methods
PMC - PMC3001307
EDAT- 2010/12/01 06:00
MHDA- 2011/03/11 06:00
CRDT- 2010/12/01 06:00
PHST- 2010/12/01 06:00 [entrez]
PHST- 2010/12/01 06:00 [pubmed]
PHST- 2011/03/11 06:00 [medline]
AID - 366/1561/64 [pii]
AID - rstb20100275 [pii]
AID - 10.1098/rstb.2010.0275 [doi]
PST - ppublish
SO  - Philos Trans R Soc Lond B Biol Sci. 2011 Jan 12;366(1561):64-70. doi: 
      10.1098/rstb.2010.0275.

PMID- 20440559
OWN - NLM
STAT- MEDLINE
DCOM- 20110201
LR  - 20171116
IS  - 1573-6768 (Electronic)
IS  - 1389-5729 (Linking)
VI  - 11
IP  - 6
DP  - 2010 Dec
TI  - Let's stop overlooking bacterial aging.
PG  - 717-23
LID - 10.1007/s10522-010-9278-3 [doi]
AB  - It has long been believed that bacteria, the organisms displaying symmetrical 
      pattern of divisions, cannot age, and thereby constitute essentially immortal 
      creatures. In recent years, the discovery of morphologically (Caulobacter 
      crescentus) and functionally (Escherichia coli) asymmetrical cell fission as well 
      as an observation of cell behavior in the stationary growth phase (Escherichia 
      coli) overthrew, at least partly, the myth of bacterial immortality. In fact, the 
      body of evidence has accumulated that bacteria may also get old similarly as 
      eukaryotic cells and organisms do. In this paper a brief overview of the 
      state-of-art in the field of bacterial aging is discussed, and the major 
      challenges and limitations in these research are delineated.
FAU - Książek, Krzysztof
AU  - Książek K
AD  - Department of Pathophysiology, Poznan University of Medical Sciences, Poland. 
      kksiazek@ump.edu.pl
LA  - eng
PT  - Journal Article
PT  - Review
DEP - 20100504
PL  - Netherlands
TA  - Biogerontology
JT  - Biogerontology
JID - 100930043
SB  - IM
MH  - *Bacteria
MH  - Caulobacter crescentus/physiology
MH  - Cell Division
MH  - Cellular Senescence/*physiology
MH  - Escherichia coli/physiology
MH  - Starvation
EDAT- 2010/05/05 06:00
MHDA- 2011/02/02 06:00
CRDT- 2010/05/05 06:00
PHST- 2010/03/19 00:00 [received]
PHST- 2010/04/19 00:00 [accepted]
PHST- 2010/05/05 06:00 [entrez]
PHST- 2010/05/05 06:00 [pubmed]
PHST- 2011/02/02 06:00 [medline]
AID - 10.1007/s10522-010-9278-3 [doi]
PST - ppublish
SO  - Biogerontology. 2010 Dec;11(6):717-23. doi: 10.1007/s10522-010-9278-3. Epub 2010 
      May 4.

PMID- 18782613
OWN - NLM
STAT- MEDLINE
DCOM- 20090616
LR  - 20211020
IS  - 1873-6815 (Electronic)
IS  - 0531-5565 (Print)
IS  - 0531-5565 (Linking)
VI  - 43
IP  - 10
DP  - 2008 Oct
TI  - Apoptotic death of ageing yeast.
PG  - 876-81
LID - 10.1016/j.exger.2008.08.044 [doi]
AB  - Yeast has been a valuable model to study replicative and chronological ageing 
      processes. Replicative ageing is defined by the number of daughter cells a mother 
      can give birth to and hence reflects the ageing situation in proliferating cells, 
      whereas chronological ageing is widely accepted as a model for postmitotic tissue 
      ageing. Since both ageing forms end in yeast programmed death (necrotic and 
      apoptotic), and abrogation of cell death by deletion of the apoptotic machinery 
      or diminishment of oxidative radicals leads to longevity, apoptosis and ageing 
      seem closely connected. This review focuses on ageing as a physiological way to 
      induce yeast apoptosis, which unexpectedly defines apoptosis as a pro- and not an 
      anti-ageing mechanism.
FAU - Rockenfeller, Patrick
AU  - Rockenfeller P
AD  - University of Graz, Institute for Molecular Biology, Graz, Austria.
FAU - Madeo, Frank
AU  - Madeo F
LA  - eng
GR  - S 9304/FWF_/Austrian Science Fund FWF/Austria
PT  - Journal Article
PT  - Research Support, Non-U.S. Gov't
PT  - Review
DEP - 20080826
PL  - England
TA  - Exp Gerontol
JT  - Experimental gerontology
JID - 0047061
SB  - IM
MH  - Aging/genetics/*physiology
MH  - Apoptosis/genetics/*physiology
MH  - Cellular Senescence/genetics/*physiology
MH  - Gene Expression Regulation, Fungal/genetics/*physiology
MH  - Models, Biological
MH  - Yeasts/genetics/*physiology
PMC - PMC5837017
MID - EMS76141
EDAT- 2008/09/11 09:00
MHDA- 2009/06/17 09:00
CRDT- 2008/09/11 09:00
PHST- 2008/02/14 00:00 [received]
PHST- 2008/08/01 00:00 [revised]
PHST- 2008/08/04 00:00 [accepted]
PHST- 2008/09/11 09:00 [pubmed]
PHST- 2009/06/17 09:00 [medline]
PHST- 2008/09/11 09:00 [entrez]
AID - S0531-5565(08)00225-8 [pii]
AID - 10.1016/j.exger.2008.08.044 [doi]
PST - ppublish
SO  - Exp Gerontol. 2008 Oct;43(10):876-81. doi: 10.1016/j.exger.2008.08.044. Epub 2008 
      Aug 26.

PMID- 15325578
OWN - NLM
STAT- MEDLINE
DCOM- 20050216
LR  - 20171116
IS  - 1357-2725 (Print)
IS  - 1357-2725 (Linking)
VI  - 36
IP  - 12
DP  - 2004 Dec
TI  - Aging as a catabolic malfunction.
PG  - 2365-75
AB  - Cellular degradative processes, which include lysosomal (autophagic) and 
      proteasomal degradation, as well as catabolism of proteins by cytosolic and 
      mitochondrial proteases, provide for a continuous turnover of cellular 
      components, such as damaged or obsolete biomolecules and organelles. Inherent 
      insufficiency of these degradative processes results in progressive accumulation 
      within long-lived postmitotic cells of biological 'garbage' (waste material), 
      such as various oxidized proteins, functionally effete mitochondria, and 
      lipofuscin (age pigment), an intralysosomal, polymeric, undegradable material. 
      There is increasing evidence that lipofuscin hampers lysosomal degradative 
      capacity, thus promoting the aggravation of accumulated damage at old age. Being 
      rich in redox-active iron, lipofuscin granules also may exacerbate oxidative 
      stress levels in senescent cells. Thus, increasing the efficiency of cellular 
      degradative pathways and preventing involvement of iron in oxidant-induced 
      lysosomal and cellular damage may be potential strategies for anti-aging 
      interventions.
FAU - Terman, Alexei
AU  - Terman A
AD  - Division of Pathology II, Faculty of Health Sciences, University Hospital, 
      Linköping University, SE-58185 Linköping, Sweden. alete@inr.liu.se
FAU - Brunk, Ulf T
AU  - Brunk UT
LA  - eng
PT  - Journal Article
PT  - Research Support, Non-U.S. Gov't
PT  - Review
PL  - Netherlands
TA  - Int J Biochem Cell Biol
JT  - The international journal of biochemistry & cell biology
JID - 9508482
SB  - IM
MH  - Aging/physiology
MH  - Animals
MH  - Cellular Senescence/*physiology
MH  - Humans
MH  - Intracellular Space/metabolism
MH  - Metabolism/*physiology
MH  - Subcellular Fractions/metabolism
RF  - 101
EDAT- 2004/08/25 05:00
MHDA- 2005/02/17 09:00
CRDT- 2004/08/25 05:00
PHST- 2004/08/25 05:00 [pubmed]
PHST- 2005/02/17 09:00 [medline]
PHST- 2004/08/25 05:00 [entrez]
AID - S1357272504001050 [pii]
AID - 10.1016/j.biocel.2004.03.009 [doi]
PST - ppublish
SO  - Int J Biochem Cell Biol. 2004 Dec;36(12):2365-75. doi: 
      10.1016/j.biocel.2004.03.009.

PMID- 14689839
OWN - NLM
STAT- MEDLINE
DCOM- 20040210
LR  - 20190901
IS  - 0300-9173 (Print)
IS  - 0300-9173 (Linking)
VI  - 40
IP  - 6
DP  - 2003 Nov
TI  - [Stress and aging].
PG  - 565-8
FAU - Isobe, Kenichi
AU  - Isobe K
LA  - jpn
PT  - Journal Article
PT  - Review
PL  - Japan
TA  - Nihon Ronen Igakkai Zasshi
JT  - Nihon Ronen Igakkai zasshi. Japanese journal of geriatrics
JID - 7507332
SB  - IM
MH  - Aging/*physiology
MH  - Cellular Senescence/physiology
MH  - Humans
MH  - Stress, Physiological/*physiopathology
MH  - Stress, Psychological/physiopathology
RF  - 14
EDAT- 2003/12/24 05:00
MHDA- 2004/02/11 05:00
CRDT- 2003/12/24 05:00
PHST- 2003/12/24 05:00 [pubmed]
PHST- 2004/02/11 05:00 [medline]
PHST- 2003/12/24 05:00 [entrez]
AID - 10.3143/geriatrics.40.565 [doi]
PST - ppublish
SO  - Nihon Ronen Igakkai Zasshi. 2003 Nov;40(6):565-8. doi: 10.3143/geriatrics.40.565.

PMID- 12882407
OWN - NLM
STAT- MEDLINE
DCOM- 20031002
LR  - 20220129
IS  - 1474-9718 (Print)
IS  - 1474-9718 (Linking)
VI  - 2
IP  - 3
DP  - 2003 Jun
TI  - Modelling cellular senescence as a result of telomere state.
PG  - 151-7
AB  - Telomeres in mammalian cells end in large duplex T loops. These loops protect the 
      single-strand overhangs from degradation and/or interactions with signalling 
      proteins. This protection is sometimes referred to as capping. At each cell 
      division, telomeres shorten and there is a general consensus that telomere 
      shortening triggers cell cycle exit. However, the exact mechanism by which 
      telomere shortening causes cell cycle arrest is not known. Mathematical models of 
      telomere shortening have been developed to help us understand the processes 
      involved. Until now most models have assumed that the trigger for cell cycle 
      arrest is the first telomere or a group of telomeres reaching a critically short 
      length. However, there is evidence that cells stop cycling over a wide range of 
      telomere lengths. This suggests that telomere length per se may not in fact be 
      the trigger for cellular senescence. In this paper we develop a model which 
      examines the hypothesis that uncapping of a telomere is the main trigger. By 
      letting the probability of uncapping depend upon telomere length, we show that 
      the hypothesized model provides a good fit to experimental data.
FAU - Proctor, Carole J
AU  - Proctor CJ
AD  - SCMS, Gerontology, University of Newcastle, Institute for Ageing and Health, 
      Newcastle General Hospital, Newcastle upon Tyne NE4 6BE, UK. 
      c.j.proctor@ncl.ac.uk
FAU - Kirkwood, Thomas B L
AU  - Kirkwood TB
LA  - eng
GR  - BEP17042/BB_/Biotechnology and Biological Sciences Research Council/United 
      Kingdom
PT  - Journal Article
PT  - Research Support, Non-U.S. Gov't
PL  - England
TA  - Aging Cell
JT  - Aging cell
JID - 101130839
SB  - IM
MH  - Cell Division
MH  - Cellular Senescence/*physiology
MH  - Computer Simulation
MH  - Kinetics
MH  - Models, Biological
MH  - Telomere/*physiology
EDAT- 2003/07/29 05:00
MHDA- 2003/10/03 05:00
CRDT- 2003/07/29 05:00
PHST- 2003/07/29 05:00 [pubmed]
PHST- 2003/10/03 05:00 [medline]
PHST- 2003/07/29 05:00 [entrez]
AID - 10.1046/j.1474-9728.2003.00050.x [doi]
PST - ppublish
SO  - Aging Cell. 2003 Jun;2(3):151-7. doi: 10.1046/j.1474-9728.2003.00050.x.

PMID- 17351335
OWN - NLM
STAT- MEDLINE
DCOM- 20070503
LR  - 20200930
IS  - 1551-4005 (Electronic)
IS  - 1551-4005 (Linking)
VI  - 6
IP  - 5
DP  - 2007 Mar 1
TI  - A dominant role for p53-dependent cellular senescence in radiosensitization of 
      human prostate cancer cells.
PG  - 595-605
AB  - Because p53 inactivation may limit the effectiveness of radiation therapy for 
      localized prostate cancer, it is important to understand how this gene regulates 
      clonogenic survival after an exposure to ionizing radiation. Here, we show that 
      premature cellular senescence is the principal mode of cell death accounting for 
      the radiosensitivity of human prostate cancer cell lines retaining p53 function. 
      Alternative stress response pathways controlled by this tumor suppressor, 
      including cell cycle arrest, DNA damage repair, mitotic catastrophe and 
      apoptosis, contributed significantly less to radiation-induced clonogenic death. 
      Using a dominant negative C-terminal fragment of p53, we present the first 
      evidence that a complete loss of endogenous p53 function is sufficient to limit 
      the irradiation-induced senescence and clonogenic death of prostate cancer cells. 
      Conversely, inheritance of wild-type p53 by prostate cancer cells lacking a 
      functional allele of this gene (i.e., DU145) significantly increases clonogenic 
      death through p53-dependent cellular senescence and apoptotic pathways. Our data 
      provide evidence that mutations of even one p53 allele may be sufficient to alter 
      their clonogenic fate. In addition, they support the idea that the p53 pathway 
      can be used as a specific target for enhancing the radiosensitivity of prostate 
      cancer cells. Activation of p53 by the drug nutlin-3 is shown to be an effective 
      radiosensitizer of prostate cancer cells retaining functional alleles of p53 and 
      this effect was entirely attributable to an increased induction of p53-dependent 
      cellular senescence.
FAU - Lehmann, Brian D
AU  - Lehmann BD
AD  - Department of Anatomy and Cell Biology, Brody School of Medicine, East Carolina 
      University, Greenville, North Carolina, USA.
FAU - McCubrey, James A
AU  - McCubrey JA
FAU - Jefferson, Holly S
AU  - Jefferson HS
FAU - Paine, Matthew S
AU  - Paine MS
FAU - Chappell, William H
AU  - Chappell WH
FAU - Terrian, David M
AU  - Terrian DM
LA  - eng
GR  - R01098195/PHS HHS/United States
PT  - Comparative Study
PT  - Journal Article
PT  - Research Support, N.I.H., Extramural
PT  - Research Support, Non-U.S. Gov't
DEP - 20070318
PL  - United States
TA  - Cell Cycle
JT  - Cell cycle (Georgetown, Tex.)
JID - 101137841
RN  - 0 (Tumor Suppressor Protein p53)
SB  - IM
MH  - Cell Line, Tumor
MH  - Cellular Senescence/physiology/*radiation effects
MH  - Dose-Response Relationship, Radiation
MH  - Humans
MH  - Male
MH  - *Prostatic Neoplasms/physiopathology/radiotherapy
MH  - Radiation Tolerance/physiology/*radiation effects
MH  - Tumor Suppressor Protein p53/*physiology/*radiation effects
EDAT- 2007/03/14 09:00
MHDA- 2007/05/04 09:00
CRDT- 2007/03/14 09:00
PHST- 2007/03/14 09:00 [pubmed]
PHST- 2007/05/04 09:00 [medline]
PHST- 2007/03/14 09:00 [entrez]
AID - 3901 [pii]
AID - 10.4161/cc.6.5.3901 [doi]
PST - ppublish
SO  - Cell Cycle. 2007 Mar 1;6(5):595-605. doi: 10.4161/cc.6.5.3901. Epub 2007 Mar 18.

PMID- 10911952
OWN - NLM
STAT- MEDLINE
DCOM- 20000817
LR  - 20190616
IS  - 0077-8923 (Print)
IS  - 0077-8923 (Linking)
VI  - 908
DP  - 2000 Jun
TI  - Replicative senescence and oxidant-induced premature senescence. Beyond the 
      control of cell cycle checkpoints.
PG  - 111-25
AB  - Normal human diploid fibroblasts (HDFs) undergo replicative senescence inevitably 
      in tissue culture after a certain number of cell divisions. A number of molecular 
      changes observed in replicative senescent cells occur in somatic cells during the 
      process of aging. Genetic studies on replicative senescence indicate the control 
      of tumor suppression mechanisms. Despite the significance of replicative 
      senescence in aging and cancer, little is known about the central cause of the 
      complex changes observed in replicative senescent cells. The interest in the 
      phenomenon has intensified in recent years, since damaging agents, certain 
      oncogenes and tumor suppressor genes have been found to induce features of 
      senescence in early passage young HDFs or in immortalized tumor cells. The 
      reported features of senescence are summarized here in order to clarify the 
      concept of replicative senescence or premature senescence. The experimental 
      results of extending the replicative life span by reducing ambient oxygen tension 
      or by N-tert-butyl-alpha-phenylnitrone (PBN) argue a role of oxidative damage in 
      replicative senescence. By inducing premature senescence with a pulse treatment 
      of H2O2, we can study the role of the cell cycle checkpoint proteins p53, p21, 
      p16 and Rb in gaining each feature of senescence. Although p53 and Rb control G1 
      arrest and Rb appears to control cell enlargement, activation of the senescent 
      associate beta-galactosidase, loss of cell replication and multiple molecular 
      changes observed in premature senescent or replicative senescent cells are likely 
      controlled by mechanisms beyond the cell cycle checkpoints.
FAU - Chen, Q M
AU  - Chen QM
AD  - Department of Pharmacology, University of Arizona, Tucson 85721, USA. 
      chen@pharmacy.arizona.edu
LA  - eng
PT  - Journal Article
PT  - Research Support, Non-U.S. Gov't
PT  - Review
PL  - United States
TA  - Ann N Y Acad Sci
JT  - Annals of the New York Academy of Sciences
JID - 7506858
RN  - 0 (Biomarkers)
RN  - 0 (Oxidants)
RN  - 0 (Retinoblastoma Protein)
RN  - 0 (Tumor Suppressor Protein p53)
RN  - BBX060AN9V (Hydrogen Peroxide)
SB  - IM
MH  - Animals
MH  - Biomarkers
MH  - Cell Cycle/physiology
MH  - Cell Division
MH  - Cellular Senescence/drug effects/*physiology
MH  - Humans
MH  - Hydrogen Peroxide/*metabolism/pharmacology
MH  - Oxidants/*metabolism/pharmacology
MH  - Retinoblastoma Protein/physiology
MH  - Signal Transduction/*physiology
MH  - Tumor Suppressor Protein p53/physiology
RF  - 124
EDAT- 2000/07/27 11:00
MHDA- 2000/08/19 11:00
CRDT- 2000/07/27 11:00
PHST- 2000/07/27 11:00 [pubmed]
PHST- 2000/08/19 11:00 [medline]
PHST- 2000/07/27 11:00 [entrez]
AID - 10.1111/j.1749-6632.2000.tb06640.x [doi]
PST - ppublish
SO  - Ann N Y Acad Sci. 2000 Jun;908:111-25. doi: 10.1111/j.1749-6632.2000.tb06640.x.

PMID- 9762520
OWN - NLM
STAT- MEDLINE
DCOM- 19981203
LR  - 20190909
IS  - 0531-5565 (Print)
IS  - 0531-5565 (Linking)
VI  - 33
IP  - 5
DP  - 1998 Aug
TI  - The two-process model of cellular aging.
PG  - 393-419
AB  - To understand the mechanism of aging at the cellular level, cellular senescence 
      has been extensively studied as an experimental model of aging in vitro. Although 
      several hypotheses have been proposed for the mechanism of cellular senescence, 
      none of them could give a comprehensive framework to the mechanism. In this 
      study, we showed our results of extensive computer simulation designed to 
      identify possible molecular models of cellular senescence. By examining 
      representative cases of various molecular models, we elucidated the requirements 
      for the plausible mechanism of cellular senescence. Based on these simulation 
      results, we proposed a new molecular model of cellular senescence--the 
      two-process model. In this model, we assumed that two independent, but 
      time-aligned regulatory processes functioned in individual cells. We defined 
      these two processes as S- and C-processes. The S-process mainly determines the 
      rate of decline in the proliferative potential of the cell population. The 
      simulation results suggested that the growth-inhibitory cell-to-cell interaction 
      was required to drive the S-process. The C-process determines the latent 
      proliferative potential of individual cells. The effector genes for the C-process 
      are suggested to be regulated by a certain threshold-type mechanism. Both growth 
      kinetics and senescence-associated gene expression were generated with high 
      accuracy by the combined effect of these two processes. We also succeeded in 
      simulating the effects of simian virus 40 large T antigen and its inducible 
      variant on cellular senescence. From these theoretical considerations, we discuss 
      the validity of the two-process model and the possible involvement of the 
      heterochromatin structure as a determinant of the replicative lifespan of cells.
FAU - Kitano, H
AU  - Kitano H
AD  - Sony Computer Science Laboratory, Tokyo, Japan. kitano@csl.sony.co.jp
FAU - Imai, S
AU  - Imai S
LA  - eng
PT  - Journal Article
PT  - Research Support, Non-U.S. Gov't
PL  - England
TA  - Exp Gerontol
JT  - Experimental gerontology
JID - 0047061
SB  - IM
MH  - Cell Division/genetics/physiology
MH  - *Cellular Senescence/genetics/physiology
MH  - *Computer Simulation
MH  - Eukaryotic Cells/cytology
MH  - Gene Expression Regulation
MH  - Genes/genetics
MH  - Humans
MH  - *Models, Biological
MH  - Probability
EDAT- 1998/10/08 00:00
MHDA- 1998/10/08 00:01
CRDT- 1998/10/08 00:00
PHST- 1998/10/08 00:00 [pubmed]
PHST- 1998/10/08 00:01 [medline]
PHST- 1998/10/08 00:00 [entrez]
AID - S0531556598000084 [pii]
AID - 10.1016/s0531-5565(98)00008-4 [doi]
PST - ppublish
SO  - Exp Gerontol. 1998 Aug;33(5):393-419. doi: 10.1016/s0531-5565(98)00008-4.

PMID- 17067847
OWN - NLM
STAT- MEDLINE
DCOM- 20070302
LR  - 20171116
IS  - 1369-5274 (Print)
IS  - 1369-5274 (Linking)
VI  - 9
IP  - 6
DP  - 2006 Dec
TI  - Conditional and replicative senescence in Escherichia coli.
PG  - 612-8
AB  - Analysis of the molecular mechanisms underlying the cellular degeneration of 
      bacteria in stationary phase (known as conditional senescence) reveals 
      interesting similarities with the aging process of higher organisms. These 
      similarities include the role of self-inflicted oxidative damage and the 
      importance of protein quality control systems in retarding senescence. In 
      addition, recent data suggests that Escherichia coli cells display signs of 
      replicative senescence, or loss of fitness, during exponential growth and that 
      this phenomenon targets the 'older' cells. Thus, bacterial physiology might 
      entail both conditional and mandatory aging processes.
FAU - Fredriksson, Asa
AU  - Fredriksson A
AD  - Department of Cell and Molecular Biology Microbiology, Göteborg University, Box 
      462, 405 30 Göteborg, Sweden.
FAU - Nyström, Thomas
AU  - Nyström T
LA  - eng
PT  - Journal Article
PT  - Research Support, Non-U.S. Gov't
PT  - Review
DEP - 20061025
PL  - England
TA  - Curr Opin Microbiol
JT  - Current opinion in microbiology
JID - 9815056
RN  - 0 (Reactive Oxygen Species)
SB  - IM
MH  - Adaptation, Physiological
MH  - Cell Cycle/*physiology
MH  - Cellular Senescence/drug effects/*physiology
MH  - DNA Replication/*physiology
MH  - Escherichia coli/growth & development/metabolism/*physiology
MH  - Oxidative Stress
MH  - Reactive Oxygen Species/metabolism
RF  - 43
EDAT- 2006/10/28 09:00
MHDA- 2007/03/03 09:00
CRDT- 2006/10/28 09:00
PHST- 2006/07/25 00:00 [received]
PHST- 2006/10/12 00:00 [accepted]
PHST- 2006/10/28 09:00 [pubmed]
PHST- 2007/03/03 09:00 [medline]
PHST- 2006/10/28 09:00 [entrez]
AID - S1369-5274(06)00161-5 [pii]
AID - 10.1016/j.mib.2006.10.010 [doi]
PST - ppublish
SO  - Curr Opin Microbiol. 2006 Dec;9(6):612-8. doi: 10.1016/j.mib.2006.10.010. Epub 
      2006 Oct 25.

PMID- 16041624
OWN - NLM
STAT- MEDLINE
DCOM- 20060728
LR  - 20171116
IS  - 1389-5729 (Print)
IS  - 1389-5729 (Linking)
VI  - 6
IP  - 3
DP  - 2005
TI  - Is aging the price for memory?
PG  - 205-10
AB  - Aging (senescence) is apparent in animals that possess long-lived postmitotic 
      cells but is negligible in primitive species, such as hydras and other 
      Cnidarians, all of whose cells are constantly renewed by cell division. This 
      repetitive mitotic activity precludes the progressive intracellular accumulation 
      of damaged biomolecules and organelles, which are obvious concomitants of aging 
      in neurons and other long-lived cells of higher animals. We assume that the 
      development of long-lived postmitotic cells, now found in the overwhelming 
      majority of species, represented a useful evolutionary change. Probably, of 
      particular importance was the evolution of long-lived neurons, which are required 
      for long-term memory. However, the appearance of long-lived postmitotic cells not 
      only increased fitness, but also gave rise to the aging process.
FAU - Terman, Alexei
AU  - Terman A
AD  - Division of Pathology II, Faculty of Health Sciences, Linköping University, 
      Sweden. alete@inr.liu.se
FAU - Brunk, Ulf T
AU  - Brunk UT
LA  - eng
PT  - Journal Article
PT  - Research Support, Non-U.S. Gov't
PT  - Review
PL  - Netherlands
TA  - Biogerontology
JT  - Biogerontology
JID - 100930043
SB  - IM
MH  - Aging/*physiology
MH  - Animals
MH  - Biological Evolution
MH  - Cellular Senescence/*physiology
MH  - Humans
MH  - Longevity
MH  - Memory/*physiology
MH  - Mitosis/physiology
MH  - Neurons/physiology
RF  - 43
EDAT- 2005/07/26 09:00
MHDA- 2006/07/29 09:00
CRDT- 2005/07/26 09:00
PHST- 2004/12/07 00:00 [received]
PHST- 2005/01/31 00:00 [accepted]
PHST- 2005/07/26 09:00 [pubmed]
PHST- 2006/07/29 09:00 [medline]
PHST- 2005/07/26 09:00 [entrez]
AID - 10.1007/s10522-005-7956-3 [doi]
PST - ppublish
SO  - Biogerontology. 2005;6(3):205-10. doi: 10.1007/s10522-005-7956-3.

PMID- 12200870
OWN - NLM
STAT- MEDLINE
DCOM- 20021007
LR  - 20171116
IS  - 0073-0874 (Print)
IS  - 0073-0874 (Linking)
VI  - 96
DP  - 2000-2001
TI  - Cellular responses to telomere shortening: cellular senescence as a tumor 
      suppressor mechanism.
PG  - 33-50
FAU - Greider, C W
AU  - Greider CW
AD  - Department of Molecular Biology and Genetics, Johns Hopkins University School of 
      Medicine, Baltimore, Maryland, USA.
LA  - eng
GR  - AG09838/AG/NIA NIH HHS/United States
PT  - Historical Article
PT  - Journal Article
PT  - Research Support, U.S. Gov't, P.H.S.
PT  - Review
PL  - United States
TA  - Harvey Lect
JT  - Harvey lectures
JID - 0404252
SB  - IM
MH  - Aging/genetics/physiology
MH  - Animals
MH  - Biology/history
MH  - Cellular Senescence/genetics/*physiology
MH  - History, 20th Century
MH  - Humans
MH  - Mice
MH  - Models, Biological
MH  - Neoplasms/etiology/prevention & control
MH  - Telomere/genetics/*physiology
RF  - 65
EDAT- 2002/08/31 10:00
MHDA- 2002/10/09 04:00
CRDT- 2002/08/31 10:00
PHST- 2002/08/31 10:00 [pubmed]
PHST- 2002/10/09 04:00 [medline]
PHST- 2002/08/31 10:00 [entrez]
PST - ppublish
SO  - Harvey Lect. 2000-2001;96:33-50.

PMID- 20631421
OWN - NLM
STAT- MEDLINE
DCOM- 20101216
LR  - 20211020
IS  - 1945-4589 (Electronic)
IS  - 1945-4589 (Linking)
VI  - 2
IP  - 7
DP  - 2010 Jul
TI  - Cytokines shape chemotherapy-induced and 'bystander' senescence.
PG  - 375-6
FAU - Hodny, Zdenek
AU  - Hodny Z
FAU - Hubackova, Sona
AU  - Hubackova S
FAU - Bartek, Jiri
AU  - Bartek J
LA  - eng
PT  - Editorial
PL  - United States
TA  - Aging (Albany NY)
JT  - Aging
JID - 101508617
RN  - 0 (Cytokines)
RN  - 0 (Tumor Suppressor Proteins)
SB  - IM
MH  - Aging
MH  - *Bystander Effect
MH  - *Cellular Senescence/drug effects/genetics
MH  - *Cytokines
MH  - DNA Damage
MH  - Humans
MH  - Oncogenes
MH  - Telomere/pathology
MH  - Tumor Suppressor Proteins/genetics
PMC - PMC2933880
EDAT- 2010/07/16 06:00
MHDA- 2010/12/17 06:00
CRDT- 2010/07/16 06:00
PHST- 2010/07/16 06:00 [entrez]
PHST- 2010/07/16 06:00 [pubmed]
PHST- 2010/12/17 06:00 [medline]
AID - v2/n7/full/100171.html [pii]
AID - 10.18632/aging.100171 [doi]
PST - ppublish
SO  - Aging (Albany NY). 2010 Jul;2(7):375-6. doi: 10.18632/aging.100171.

PMID- 21681694
OWN - NLM
STAT- MEDLINE
DCOM- 20120207
LR  - 20220316
IS  - 1573-7039 (Electronic)
IS  - 1083-3021 (Linking)
VI  - 16
IP  - 3
DP  - 2011 Sep
TI  - Oncogene-induced senescence and its role in tumor suppression.
PG  - 247-56
LID - 10.1007/s10911-011-9221-5 [doi]
AB  - While senescence has been known for some time as an inevitable result of repeated 
      DNA replication, oncogene-induced senescence (OIS) represents a relatively new 
      phenomenon. OIS, like apoptosis, has emerged to represent a putative barrier to 
      tumorigenesis in many tissues, including the breast. Here we discuss signals that 
      initiate OIS, evidence for its role in tumor suppression, and mechanisms for its 
      evasion in tumorigenesis.
FAU - Reddy, Jay P
AU  - Reddy JP
AD  - Department of Molecular & Cellular Biology, Baylor College of Medicine, Houston, 
      TX 77030, USA.
FAU - Li, Yi
AU  - Li Y
LA  - eng
GR  - R01 CA124820/CA/NCI NIH HHS/United States
GR  - CA124820/CA/NCI NIH HHS/United States
PT  - Journal Article
PT  - Research Support, N.I.H., Extramural
PT  - Research Support, Non-U.S. Gov't
PT  - Review
DEP - 20110618
PL  - United States
TA  - J Mammary Gland Biol Neoplasia
JT  - Journal of mammary gland biology and neoplasia
JID - 9601804
SB  - IM
MH  - Animals
MH  - Cellular Senescence/genetics
MH  - Humans
MH  - Neoplasms/*genetics/*pathology
MH  - *Oncogenes
MH  - Signal Transduction
EDAT- 2011/06/18 06:00
MHDA- 2012/02/09 06:00
CRDT- 2011/06/18 06:00
PHST- 2011/04/15 00:00 [received]
PHST- 2011/06/07 00:00 [accepted]
PHST- 2011/06/18 06:00 [entrez]
PHST- 2011/06/18 06:00 [pubmed]
PHST- 2012/02/09 06:00 [medline]
AID - 10.1007/s10911-011-9221-5 [doi]
PST - ppublish
SO  - J Mammary Gland Biol Neoplasia. 2011 Sep;16(3):247-56. doi: 
      10.1007/s10911-011-9221-5. Epub 2011 Jun 18.

PMID- 9175575
OWN - NLM
STAT- MEDLINE
DCOM- 19970725
LR  - 20171116
IS  - 1043-6618 (Print)
IS  - 1043-6618 (Linking)
VI  - 35
IP  - 2
DP  - 1997 Feb
TI  - Senescence, immortalization and cancer.
PG  - 95-8
FAU - Chiarugi, V
AU  - Chiarugi V
AD  - Laboratory of Molecular Biology, c/o Institute of Molecular Pathology, University 
      of Firenze, Italy.
FAU - Magnelli, L
AU  - Magnelli L
LA  - eng
PT  - Journal Article
PT  - Research Support, Non-U.S. Gov't
PT  - Review
PL  - Netherlands
TA  - Pharmacol Res
JT  - Pharmacological research
JID - 8907422
SB  - IM
MH  - Cellular Senescence/*physiology
MH  - Humans
MH  - Neoplasms/etiology/genetics/*pathology
RF  - 37
EDAT- 1997/02/01 00:00
MHDA- 1997/02/01 00:01
CRDT- 1997/02/01 00:00
PHST- 1997/02/01 00:00 [pubmed]
PHST- 1997/02/01 00:01 [medline]
PHST- 1997/02/01 00:00 [entrez]
AID - S1043-6618(96)90113-9 [pii]
AID - 10.1006/phrs.1996.0113 [doi]
PST - ppublish
SO  - Pharmacol Res. 1997 Feb;35(2):95-8. doi: 10.1006/phrs.1996.0113.

PMID- 9307978
OWN - NLM
STAT- MEDLINE
DCOM- 19971106
LR  - 20181113
IS  - 1076-1551 (Print)
IS  - 1528-3658 (Electronic)
IS  - 1076-1551 (Linking)
VI  - 3
IP  - 8
DP  - 1997 Aug
TI  - Transcription factors and aging.
PG  - 496-504
FAU - Roy, A K
AU  - Roy AK
AD  - Department of Cellular and Structural Biology, University of Texas Health Science 
      Center at San Antonio 78284, USA. roy@uthscsa.edu
LA  - eng
GR  - R01 AG10486/AG/NIA NIH HHS/United States
GR  - R37 DK14744/DK/NIDDK NIH HHS/United States
PT  - Journal Article
PT  - Research Support, U.S. Gov't, P.H.S.
PT  - Review
PL  - England
TA  - Mol Med
JT  - Molecular medicine (Cambridge, Mass.)
JID - 9501023
RN  - 0 (Transcription Factors)
SB  - IM
MH  - Aging/*genetics
MH  - Animals
MH  - Cellular Senescence/genetics
MH  - Humans
MH  - Transcription Factors/*physiology
PMC - PMC2230185
EDAT- 1997/08/01 00:00
MHDA- 1997/10/06 00:01
CRDT- 1997/08/01 00:00
PHST- 1997/08/01 00:00 [pubmed]
PHST- 1997/10/06 00:01 [medline]
PHST- 1997/08/01 00:00 [entrez]
PST - ppublish
SO  - Mol Med. 1997 Aug;3(8):496-504.

PMID- 21197464
OWN - NLM
STAT- MEDLINE
DCOM- 20110420
LR  - 20211020
IS  - 1110-7251 (Electronic)
IS  - 1110-7243 (Print)
IS  - 1110-7243 (Linking)
VI  - 2011
DP  - 2011
TI  - Jun dimerization protein 2 controls senescence and differentiation via regulating 
      histone modification.
PG  - 569034
LID - 10.1155/2011/569034 [doi]
LID - 569034
AB  - Transcription factor, Jun dimerization protein 2 (JDP2), binds directly to 
      histones and DNAs and then inhibits the p300-mediated acetylation both of core 
      histones and of reconstituted nucleosomes that contain JDP2 recognition DNA 
      sequences. JDP2 plays a key role as a repressor of adipocyte differentiation by 
      regulation of the expression of the gene C/EBPδ via inhibition of histone 
      acetylation. Moreover, JDP2-deficient mouse embryonic fibroblasts (JDP2(-/-) 
      MEFs) are resistant to replicative senescence. JDP2 inhibits the recruitment of 
      polycomb repressive complexes (PRC1 and PRC2) to the promoter of the gene 
      encoding p16(Ink4a), resulting from the inhibition of methylation of lysine 27 of 
      histone H3 (H3K27). Therefore, it seems that chromatin-remodeling factors, 
      including the PRC complex controlled by JDP2, may be important players in the 
      senescence program. The novel mechanisms that underline the action of JDP2 in 
      inducing cellular senescence and suppressing adipocyte differentiation are 
      reviewed.
FAU - Huang, Yu-Chang
AU  - Huang YC
AD  - Center of Excellence for Environmental Medicine, Kaohsiung Medical University, 
      100 Shih-Chuan 1st Road, San Ming District, Kaohsiung 80708, Taiwan.
FAU - Hasegawa, Hitomi
AU  - Hasegawa H
FAU - Wang, Shin-Wei
AU  - Wang SW
FAU - Ku, Chia-Chen
AU  - Ku CC
FAU - Lin, Ying-Chu
AU  - Lin YC
FAU - Chiou, Shyh-Shin
AU  - Chiou SS
FAU - Hou, Ming-Feng
AU  - Hou MF
FAU - Wu, Deng-Chyang
AU  - Wu DC
FAU - Tsai, Eing-Mei
AU  - Tsai EM
FAU - Saito, Shigeo
AU  - Saito S
FAU - Yamaguchi, Naoto
AU  - Yamaguchi N
FAU - Yokoyama, Kazunari K
AU  - Yokoyama KK
LA  - eng
PT  - Journal Article
PT  - Research Support, Non-U.S. Gov't
PT  - Review
DEP - 20101212
PL  - United States
TA  - J Biomed Biotechnol
JT  - Journal of biomedicine & biotechnology
JID - 101135740
RN  - 0 (Histones)
RN  - 0 (JDP2 protein, human)
RN  - 0 (Jundp2 protein, mouse)
RN  - 0 (Repressor Proteins)
SB  - IM
MH  - Animals
MH  - Cell Differentiation/*physiology
MH  - Cellular Senescence/*physiology
MH  - Histones/*physiology
MH  - Humans
MH  - Mice
MH  - Repressor Proteins/*physiology
PMC - PMC3005813
EDAT- 2011/01/05 06:00
MHDA- 2011/04/22 06:00
CRDT- 2011/01/04 06:00
PHST- 2010/06/10 00:00 [received]
PHST- 2010/09/08 00:00 [accepted]
PHST- 2011/01/04 06:00 [entrez]
PHST- 2011/01/05 06:00 [pubmed]
PHST- 2011/04/22 06:00 [medline]
AID - 10.1155/2011/569034 [doi]
PST - ppublish
SO  - J Biomed Biotechnol. 2011;2011:569034. doi: 10.1155/2011/569034. Epub 2010 Dec 
      12.

PMID- 14557119
OWN - NLM
STAT- MEDLINE
DCOM- 20031120
LR  - 20171116
IS  - 0004-0010 (Print)
IS  - 0004-0010 (Linking)
VI  - 138
IP  - 10
DP  - 2003 Oct
TI  - Molecular biology of aging.
PG  - 1051-4
AB  - Aging seems to reflect a patterned program of decline in functional reserves and 
      a reduced ability to maintain homeostasis. Advances in molecular biology have 
      provided new insights into the process of aging at the cellular level. In this 
      review, a few selected models of aging that illustrate the molecular methods and 
      techniques used in aging research are discussed.
FAU - Kim, Sunghoon
AU  - Kim S
AD  - Department of Surgery, The University of Texas Medical Branch, Galveston 
      77555-0536, USA. kimsu@msnotes.wustl.edu
LA  - eng
PT  - Journal Article
PT  - Review
PL  - United States
TA  - Arch Surg
JT  - Archives of surgery (Chicago, Ill. : 1960)
JID - 9716528
SB  - IM
MH  - Aging/genetics/metabolism/*physiology
MH  - Animals
MH  - Cellular Senescence/physiology
MH  - Humans
MH  - *Molecular Biology
RF  - 28
EDAT- 2003/10/15 05:00
MHDA- 2003/12/03 05:00
CRDT- 2003/10/15 05:00
PHST- 2003/10/15 05:00 [pubmed]
PHST- 2003/12/03 05:00 [medline]
PHST- 2003/10/15 05:00 [entrez]
AID - 138/10/1051 [pii]
AID - 10.1001/archsurg.138.10.1051 [doi]
PST - ppublish
SO  - Arch Surg. 2003 Oct;138(10):1051-4. doi: 10.1001/archsurg.138.10.1051.

PMID- 18331618
OWN - NLM
STAT- MEDLINE
DCOM- 20081006
LR  - 20171116
IS  - 1474-9726 (Electronic)
IS  - 1474-9718 (Linking)
VI  - 7
IP  - 3
DP  - 2008 Jun
TI  - Aging and cancer cell biology, 2008.
PG  - 281-4
LID - 10.1111/j.1474-9726.2008.00383.x [doi]
AB  - There is increasing support for the idea that aging and cancer are intimately 
      connected by the activity of specific genes and the cellular responses to 
      potentially oncogenic insults. This Hot Topics review discusses some recently 
      published articles that shed light on both the commonalities--and intricacies--of 
      the cancer-aging relationship. These articles reveal the expected complexities, 
      but also surprising conservation, in mechanisms that link cancer and aging.
FAU - Campisi, Judith
AU  - Campisi J
AD  - Lawrence Berkeley National Laboratory, Berkeley, CA 94720, USA. jcampisi@lbl.gov
LA  - eng
PT  - Journal Article
PT  - Review
DEP - 20080310
PL  - England
TA  - Aging Cell
JT  - Aging cell
JID - 101130839
RN  - 0 (Tumor Suppressor Protein p53)
SB  - IM
MH  - Animals
MH  - Apoptosis/genetics/physiology
MH  - *Cellular Senescence/genetics/physiology
MH  - Disease Models, Animal
MH  - Humans
MH  - Mice
MH  - *Neoplasms/genetics/metabolism
MH  - Tumor Suppressor Protein p53/genetics/metabolism
RF  - 28
EDAT- 2008/03/12 09:00
MHDA- 2008/10/07 09:00
CRDT- 2008/03/12 09:00
PHST- 2008/03/12 09:00 [pubmed]
PHST- 2008/10/07 09:00 [medline]
PHST- 2008/03/12 09:00 [entrez]
AID - ACE383 [pii]
AID - 10.1111/j.1474-9726.2008.00383.x [doi]
PST - ppublish
SO  - Aging Cell. 2008 Jun;7(3):281-4. doi: 10.1111/j.1474-9726.2008.00383.x. Epub 2008 
      Mar 10.

PMID- 15694659
OWN - NLM
STAT- MEDLINE
DCOM- 20050331
LR  - 20171116
IS  - 0304-3835 (Print)
IS  - 0304-3835 (Linking)
VI  - 219
IP  - 1
DP  - 2005 Feb 28
TI  - Targeting senescence pathways to reverse drug resistance in cancer.
PG  - 1-13
AB  - Irreversible proliferation arrest (also called senescence) has emerged recently 
      as a drug-responsive program able to influence the outcome of cancer 
      chemotherapy. Since the drug amounts required for induction of proliferation 
      arrest are much lower than those necessitated for induction of cell death, 
      forcing cancer cells to undergo senescence may represent a less aggressive 
      approach to control tumor progression. However, to achieve a long-standing 
      control of proliferation, the ability of cancer cells to escape senescence and 
      become drug resistant must be inhibited. Therefore, a clear understanding of the 
      mechanisms that govern drug-induced senescence is critical and can lead to 
      discovery of novel approaches to suppress drug resistance. The present review 
      discusses the relevance of senescence in response to chemotherapy and the onset 
      of drug resistance development. Particular emphasis is directed toward the 
      utilization of findings from the field of research on aging, that can be applied 
      to induction of senescence in cancer cells and reversal of their drug resistance 
      phenotype. Proof of principle for this relationship is represented by the 
      identification of inhibitors of aging associated proteases such as the proteasome 
      and cathepsin L as novel and potent cancer drug resistance reversing agents.
FAU - Rebbaa, Abdelhadi
AU  - Rebbaa A
AD  - Children's Memorial Research Center, M/C 224, Children's Memorial Hospital, and 
      Department of Pediatrics, Feinberg School of Medicine, Northwestern University, 
      2300 Children's Plaza, Chicago, IL 60614, USA. arebbaa@childrensmemorial.org
LA  - eng
PT  - Journal Article
PT  - Research Support, Non-U.S. Gov't
PT  - Research Support, U.S. Gov't, P.H.S.
PT  - Review
PL  - Ireland
TA  - Cancer Lett
JT  - Cancer letters
JID - 7600053
RN  - 0 (Antineoplastic Agents)
SB  - IM
MH  - Animals
MH  - Antineoplastic Agents/*pharmacology
MH  - Cell Proliferation/*drug effects
MH  - Cellular Senescence/*drug effects
MH  - Drug Resistance, Neoplasm/*physiology
MH  - Humans
MH  - Neoplasms/*drug therapy
RF  - 126
EDAT- 2005/02/08 09:00
MHDA- 2005/04/01 09:00
CRDT- 2005/02/08 09:00
PHST- 2004/08/04 00:00 [received]
PHST- 2004/08/08 00:00 [accepted]
PHST- 2005/02/08 09:00 [pubmed]
PHST- 2005/04/01 09:00 [medline]
PHST- 2005/02/08 09:00 [entrez]
AID - S0304-3835(04)00641-X [pii]
AID - 10.1016/j.canlet.2004.08.011 [doi]
PST - ppublish
SO  - Cancer Lett. 2005 Feb 28;219(1):1-13. doi: 10.1016/j.canlet.2004.08.011.

PMID- 16036613
OWN - NLM
STAT- MEDLINE
DCOM- 20050916
LR  - 20220330
IS  - 1521-6543 (Print)
IS  - 1521-6543 (Linking)
VI  - 57
IP  - 4-5
DP  - 2005 Apr-May
TI  - Understanding and modulating ageing.
PG  - 297-304
AB  - Ageing is characterized by a progressive accumulation of molecular damage in 
      nucleic acids, proteins and lipids. The inefficiency and failure of maintenance, 
      repair and turnover pathways is the main cause of age-related accumulation of 
      damage. Research in molecular gerontology is aimed at understanding the genetic 
      and epigenetic regulation of survival and maintenance mechanisms at the levels of 
      transcription, post-transcriptional processing, post-translational modifications, 
      and interactions among various gene products. Concurrently, several approaches 
      are being tried and tested to modulate ageing in a wide variety of organisms. The 
      ultimate aim of such studies is to improve the quality of human life in old age 
      and prolong the health-span. Various gerontomodulatory approaches include gene 
      therapy, hormonal supplementation, nutritional modulation and intervention by 
      free radical scavengers and other molecules. A recent approach is that of 
      applying hormesis in ageing research and therapy, which is based on the principle 
      of stimulation of maintenance and repair pathways by repeated exposure to mild 
      stress. A combination of molecular, physiological and psychological modulatory 
      approaches can realize "healthy ageing" as an achievable goal in the 
      not-so-distant future.
FAU - Rattan, Suresh I S
AU  - Rattan SI
AD  - Danish Centre for Molecular Gerontology, Department of Molecular Biology, 
      University of Aarhus, Aarhus, Denmark. rattan@mb.au.dk
FAU - Clark, Brian F C
AU  - Clark BF
LA  - eng
PT  - Journal Article
PT  - Research Support, Non-U.S. Gov't
PT  - Review
PL  - England
TA  - IUBMB Life
JT  - IUBMB life
JID - 100888706
SB  - IM
MH  - *Aging
MH  - Animals
MH  - Cellular Senescence/physiology
MH  - Geriatrics
MH  - Humans
MH  - Longevity
MH  - Research
RF  - 103
EDAT- 2005/07/23 09:00
MHDA- 2005/09/17 09:00
CRDT- 2005/07/23 09:00
PHST- 2005/07/23 09:00 [pubmed]
PHST- 2005/09/17 09:00 [medline]
PHST- 2005/07/23 09:00 [entrez]
AID - W0602N7426W3G262 [pii]
AID - 10.1080/15216540500092195 [doi]
PST - ppublish
SO  - IUBMB Life. 2005 Apr-May;57(4-5):297-304. doi: 10.1080/15216540500092195.

PMID- 16608399
OWN - NLM
STAT- MEDLINE
DCOM- 20060531
LR  - 20171116
IS  - 1549-1684 (Print)
IS  - 1549-1684 (Linking)
VI  - 9
IP  - 1
DP  - 2006 Spring
TI  - Chromatin modification and senescence: linkage by tumor suppressors?
PG  - 69-76
AB  - Senescence was originally defined as a state associated with cell cycle arrest 
      that occurs after cells have undergone an intrinsically limited number of 
      divisions in vitro. Much evidence indicates that senescence occurs as a 
      consequence of the internal stress signal generated from shortening telomeres on 
      the ends of chromosomes. However, more recently, various forms of extrinsic 
      stresses have been shown to induce a markedly similar senescent phenotype that 
      includes changes in chromatin structure and gene expression. Chromatin structure 
      is subject to many forms of modification that affect transcription, gene 
      silencing, cell proliferation, and senescence, much of which involves imposition 
      of an epigenetic histone code. Several genes in the p53, Rb, and ING (inhibitor 
      of growth) pathways affect cell senescence and are capable of regulating gene 
      expression through chromatin remodeling. This suggests that a link may exist 
      between chromatin modification and cellular senescence through the activity of 
      proteins typically defined as tumor suppressors.
FAU - Han, Xijing
AU  - Han X
AD  - Department of Biochemistry & Molecular Biology, Faculty of Medicine, University 
      of Calgary, Calgary, Alberta, Canada.
FAU - Berardi, Philip
AU  - Berardi P
FAU - Riabowol, Karl
AU  - Riabowol K
LA  - eng
PT  - Journal Article
PT  - Research Support, Non-U.S. Gov't
PT  - Review
PL  - United States
TA  - Rejuvenation Res
JT  - Rejuvenation research
JID - 101213381
RN  - 0 (Tumor Suppressor Proteins)
SB  - IM
MH  - Animals
MH  - Cellular Senescence/*physiology
MH  - Chromatin Assembly and Disassembly/*physiology
MH  - Humans
MH  - Tumor Suppressor Proteins/*physiology
RF  - 69
EDAT- 2006/04/13 09:00
MHDA- 2006/06/01 09:00
CRDT- 2006/04/13 09:00
PHST- 2006/04/13 09:00 [pubmed]
PHST- 2006/06/01 09:00 [medline]
PHST- 2006/04/13 09:00 [entrez]
AID - 10.1089/rej.2006.9.69 [doi]
PST - ppublish
SO  - Rejuvenation Res. 2006 Spring;9(1):69-76. doi: 10.1089/rej.2006.9.69.

PMID- 11014725
OWN - NLM
STAT- MEDLINE
DCOM- 20001017
LR  - 20190627
IS  - 0002-9343 (Print)
IS  - 0002-9343 (Linking)
VI  - 108
IP  - 4
DP  - 2000 Mar
TI  - Apoptosis and neurologic disease.
PG  - 317-30
AB  - Many neurological disorders involve cell death. During development of the nervous 
      system, cell death is a normal feature. Elimination of substantial numbers of 
      initially generated cells enables useful pruning of "mismatched" or excessive 
      cells produced by exuberance during the proliferative and migratory phases of 
      development. Such cell death, occurring by "programmed" pathways, is termed 
      apoptosis. In mature organisms, cells die in two major fashions, either by 
      necrosis or apoptosis. In the adult nervous system, because there is little cell 
      production during adulthood, there is little normal cell death. However, 
      neurological disease is often associated with significant neural cell death. 
      Acute disorders, occurring over minutes to hours, such as brain trauma, 
      infarction, hemorrhage, or infection, prominently involve cell death, much of 
      which is by necrosis. Chronic disorders, with relatively slow central nervous 
      system degeneration, may occur over years or decades, but may involve cell 
      losses. Such disorders include motor neuron diseases such as amyotrophic lateral 
      sclerosis (ALS), cerebral dementing disorders such as Alzheimer's disease and 
      frontotemporal dementia, and a variety of degenerative movement disorders 
      including Parkinson's disease, Huntington's disease, and the inherited ataxias. 
      There is evidence that the mechanism of neuronal cell death in these disorders 
      may involve apoptosis. Direct conclusive evidence of apoptosis is scarce in these 
      chronic disorders, because of the swiftness of cell death in relation to the 
      slowness of the disease. Thus, at any particular time point of assessment, very 
      few cells would be expected to be undergoing death. However, it is clearly of 
      importance to define the type of cell death in these disorders. Of significance 
      is that while treating the underlying causes of these conditions is an admirable 
      goal, it may also be possible to develop productive therapies based on 
      alleviating the process of cell death. This is particularly likely if this cell 
      loss is through apoptosis, a programmed process for which the molecular cascade 
      is increasingly understood. This article reviews our understanding of apoptosis 
      in the nervous system, concentrating on its possible roles in chronic 
      neurodegenerative disorders.
FAU - Honig, L S
AU  - Honig LS
AD  - Department of Neurology, UT Southwestern Medical Center, Dallas, Texas 
      75235-9036, USA.
FAU - Rosenberg, R N
AU  - Rosenberg RN
LA  - eng
GR  - 5P30-AG12300/AG/NIA NIH HHS/United States
GR  - 5R01-DK45923/DK/NIDDK NIH HHS/United States
PT  - Journal Article
PT  - Research Support, Non-U.S. Gov't
PT  - Research Support, U.S. Gov't, P.H.S.
PT  - Review
PL  - United States
TA  - Am J Med
JT  - The American journal of medicine
JID - 0267200
SB  - IM
MH  - Apoptosis/*physiology
MH  - Cellular Senescence/physiology
MH  - Humans
MH  - Necrosis
MH  - Nervous System Diseases/pathology/*physiopathology
RF  - 111
EDAT- 2000/10/03 11:00
MHDA- 2000/10/21 11:01
CRDT- 2000/10/03 11:00
PHST- 2000/10/03 11:00 [pubmed]
PHST- 2000/10/21 11:01 [medline]
PHST- 2000/10/03 11:00 [entrez]
AID - S0002-9343(00)00291-6 [pii]
AID - 10.1016/s0002-9343(00)00291-6 [doi]
PST - ppublish
SO  - Am J Med. 2000 Mar;108(4):317-30. doi: 10.1016/s0002-9343(00)00291-6.

PMID- 18054191
OWN - NLM
STAT- MEDLINE
DCOM- 20080801
LR  - 20171116
IS  - 0531-5565 (Print)
IS  - 0531-5565 (Linking)
VI  - 43
IP  - 3
DP  - 2008 Mar
TI  - Does age influence loss of heterozygosity?
PG  - 123-9
AB  - The striking correlation between advanced age and an increased incidence of 
      cancer has led investigators to examine the influence of aging on genome 
      maintenance. Because loss of heterozygosity (LOH) can lead to the inactivation of 
      tumor suppressor genes, and thus carcinogenesis, understanding the affect of 
      aging on this type of mutation event is particularly important. Several factors 
      may affect the rate of LOH, including an increase in the amount of DNA damage, 
      specifically double-strand breaks (DSBs), and the ability to efficiently repair 
      this damage via pathways that minimize the loss of genetic information. Because 
      of experimental constraints, there is only suggestive evidence for a change in 
      the rate of DNA damage as humans age. However, recent studies in model organisms 
      find that there are increased rates of LOH with age, and that repair of DNA 
      damage occurs via a different pathway in old cells versus young cells. We 
      speculate that the age-dependent change in DNA repair may explain why there is 
      increased LOH, and that the findings from these model organisms may extend to 
      humans.
FAU - Carr, Laurie L
AU  - Carr LL
AD  - Division of Basic Sciences, Fred Hutchinson Cancer Research Center, Seattle, WA 
      98109, USA.
FAU - Gottschling, Daniel E
AU  - Gottschling DE
LA  - eng
GR  - R01 AG 023779/AG/NIA NIH HHS/United States
PT  - Journal Article
PT  - Research Support, N.I.H., Extramural
PT  - Review
DEP - 20071128
PL  - England
TA  - Exp Gerontol
JT  - Experimental gerontology
JID - 0047061
SB  - IM
MH  - Aging/*genetics
MH  - Animals
MH  - Cellular Senescence/genetics
MH  - DNA Damage/physiology
MH  - DNA Repair/physiology
MH  - Humans
MH  - *Loss of Heterozygosity
RF  - 39
EDAT- 2007/12/07 09:00
MHDA- 2008/08/02 09:00
CRDT- 2007/12/07 09:00
PHST- 2007/07/09 00:00 [received]
PHST- 2007/10/09 00:00 [revised]
PHST- 2007/10/17 00:00 [accepted]
PHST- 2007/12/07 09:00 [pubmed]
PHST- 2008/08/02 09:00 [medline]
PHST- 2007/12/07 09:00 [entrez]
AID - S0531-5565(07)00230-6 [pii]
AID - 10.1016/j.exger.2007.10.010 [doi]
PST - ppublish
SO  - Exp Gerontol. 2008 Mar;43(3):123-9. doi: 10.1016/j.exger.2007.10.010. Epub 2007 
      Nov 28.

PMID- 21939784
OWN - NLM
STAT- MEDLINE
DCOM- 20120904
LR  - 20211203
IS  - 1872-9649 (Electronic)
IS  - 1568-1637 (Linking)
VI  - 11
IP  - 1
DP  - 2012 Jan
TI  - Morphological and biochemical studies on aging and autophagy.
PG  - 10-31
LID - 10.1016/j.arr.2011.09.001 [doi]
AB  - To maintain health in the elderly is a crucial objective for modern medicine that 
      involves both basic and clinical researches. Autophagy is a fundamental 
      auto-cannibalizing process that preserves cellular homeostasis and, if altered, 
      either by excess or defect, greatly changes cell fate and can result in 
      incapacitating human diseases. Efficient autophagy may prolong lifespan, but 
      unfortunately this process becomes less efficient with age. The present review is 
      focused on the close relationship between autophagy and age-related disorders in 
      different tissues/organs and in transgenic animal models. In particular, it 
      comments on the up to date literature on mechanisms responsible for age-related 
      impairment of autophagy. Moreover, before discussing about these mechanisms, it 
      is necessary to describe the metabolic autophagic regulation of autophagy and the 
      proteins involved in this process. At the end, these data would summarize the 
      autophagic link with aging process, as important tools in the future 
      biogerontology scenario.
CI  - Copyright © 2011 Elsevier B.V. All rights reserved.
FAU - Rezzani, Rita
AU  - Rezzani R
AD  - Anatomy Section, Department of Biomedical Sciences and Biotechnology, University 
      of Brescia, Italy. rezzani@med.unibs.it
FAU - Stacchiotti, Alessandra
AU  - Stacchiotti A
FAU - Rodella, Luigi Fabrizio
AU  - Rodella LF
LA  - eng
PT  - Journal Article
PT  - Review
DEP - 20110916
PL  - England
TA  - Ageing Res Rev
JT  - Ageing research reviews
JID - 101128963
RN  - 0 (Proteins)
SB  - IM
MH  - Aged
MH  - Aged, 80 and over
MH  - Aging/genetics/*pathology/physiology
MH  - Animals
MH  - Autophagy/genetics/*physiology
MH  - Cellular Senescence/genetics/*physiology
MH  - Geriatrics/*methods/trends
MH  - Humans
MH  - Models, Animal
MH  - Proteins/*chemistry/genetics/physiology
MH  - Translational Research, Biomedical/*methods/trends
EDAT- 2011/09/24 06:00
MHDA- 2012/09/05 06:00
CRDT- 2011/09/24 06:00
PHST- 2011/07/14 00:00 [received]
PHST- 2011/09/05 00:00 [revised]
PHST- 2011/09/08 00:00 [accepted]
PHST- 2011/09/24 06:00 [entrez]
PHST- 2011/09/24 06:00 [pubmed]
PHST- 2012/09/05 06:00 [medline]
AID - S1568-1637(11)00064-X [pii]
AID - 10.1016/j.arr.2011.09.001 [doi]
PST - ppublish
SO  - Ageing Res Rev. 2012 Jan;11(1):10-31. doi: 10.1016/j.arr.2011.09.001. Epub 2011 
      Sep 16.

PMID- 9449040
OWN - NLM
STAT- MEDLINE
DCOM- 19980320
LR  - 20181113
IS  - 1355-008X (Print)
IS  - 1355-008X (Linking)
VI  - 7
IP  - 1
DP  - 1997 Aug
TI  - IGFs and cellular aging.
PG  - 93-4
FAU - Conover, C A
AU  - Conover CA
AD  - Endocrine Research Unit, Mayo Clinic, Rochester, MN 55905, USA.
LA  - eng
PT  - Journal Article
PT  - Review
PL  - United States
TA  - Endocrine
JT  - Endocrine
JID - 9434444
RN  - 0 (Insulin-Like Growth Factor Binding Protein 3)
RN  - 0 (Somatomedins)
RN  - EC 2.7.10.1 (Receptor, IGF Type 1)
SB  - IM
MH  - Aging/drug effects/physiology
MH  - Cellular Senescence/drug effects/*physiology
MH  - Humans
MH  - Insulin-Like Growth Factor Binding Protein 3/physiology
MH  - Receptor, IGF Type 1/physiology
MH  - Somatomedins/pharmacology/*physiology
RF  - 22
EDAT- 1997/08/01 00:00
MHDA- 1998/02/04 00:01
CRDT- 1997/08/01 00:00
PHST- 1997/08/01 00:00 [pubmed]
PHST- 1998/02/04 00:01 [medline]
PHST- 1997/08/01 00:00 [entrez]
AID - 10.1007/BF02778071 [doi]
PST - ppublish
SO  - Endocrine. 1997 Aug;7(1):93-4. doi: 10.1007/BF02778071.

PMID- 12213600
OWN - NLM
STAT- MEDLINE
DCOM- 20021017
LR  - 20190623
IS  - 0006-2952 (Print)
IS  - 0006-2952 (Linking)
VI  - 64
IP  - 5-6
DP  - 2002 Sep
TI  - Stress-induced premature senescence and replicative senescence are different 
      phenotypes, proteomic evidence.
PG  - 1011-7
AB  - In this paper, we illustrate how a proteomic analysis can be useful to approach 
      complex biological problems, in this case the concept of stress-induced premature 
      senescence (SIPS). According to the stochastic theories of ageing, damage that 
      accumulate with time in the cellular components are responsible for cellular 
      ageing. As a corollary, some sort of premature senescence should appear if the 
      damage level is artificially increased due to the presence of stressing agents at 
      subcytotoxic level. It has been shown, in several different models, that at a 
      long-term after subcytotoxic stresses of many different natures, human diploid 
      fibroblasts (HDFs) display biomarkers of replicative senescence (RS), which led 
      to the concept of SIPS as compared to telomere-dependent RS. We compared RS and 
      SIPS of HDFs by proteome analysis. SIPS was induced by two very different 
      stressors: tert-butyhydroperoxide or ethanol. First, only a part of the protein 
      expression changes observed in RS were also observed in SIPS. Second, HDFs in 
      SIPS show changes specific either to the long-term effects of t-BHP or ethanol or 
      independent of the nature of the stress. These changes have been termed 
      "molecular scars" of subcytotoxic stresses. This work is also an excellent 
      opportunity to discuss on important methodological issue in proteomics: the 
      absolute requirement to start from reliable and reproducible models, which was 
      the case in this study. We also focus on the data handling and statistical 
      analysis allowing to use two-dimensional gel electrophoresis patterns in a 
      semi-quantitative analysis.
FAU - Dierick, Jean-François
AU  - Dierick JF
AD  - Laboratoire de Biochimie et Biologie Cellulaire, University of Namur 
      (FUNDP)-URBC, Rue de Bruxelles, Namur, Belgium.
FAU - Eliaers, François
AU  - Eliaers F
FAU - Remacle, José
AU  - Remacle J
FAU - Raes, Martine
AU  - Raes M
FAU - Fey, Stephen J
AU  - Fey SJ
FAU - Larsen, Peter Mose
AU  - Larsen PM
FAU - Toussaint, Olivier
AU  - Toussaint O
LA  - eng
PT  - Journal Article
PT  - Research Support, Non-U.S. Gov't
PT  - Review
PL  - England
TA  - Biochem Pharmacol
JT  - Biochemical pharmacology
JID - 0101032
RN  - 0 (Proteome)
SB  - IM
MH  - Aging, Premature/*metabolism
MH  - Cellular Senescence/*physiology
MH  - Electrophoresis, Gel, Two-Dimensional/methods
MH  - Humans
MH  - Phenotype
MH  - Proteome/*analysis
MH  - Stress, Physiological/*metabolism
RF  - 30
EDAT- 2002/09/06 10:00
MHDA- 2002/10/18 04:00
CRDT- 2002/09/06 10:00
PHST- 2002/09/06 10:00 [pubmed]
PHST- 2002/10/18 04:00 [medline]
PHST- 2002/09/06 10:00 [entrez]
AID - S0006295202011711 [pii]
AID - 10.1016/s0006-2952(02)01171-1 [doi]
PST - ppublish
SO  - Biochem Pharmacol. 2002 Sep;64(5-6):1011-7. doi: 10.1016/s0006-2952(02)01171-1.

PMID- 11280020
OWN - NLM
STAT- MEDLINE
DCOM- 20010719
LR  - 20191104
IS  - 1528-2511 (Print)
IS  - 1528-2511 (Linking)
VI  - 235
DP  - 2001
TI  - Identification of genes involved in cell senescence and immortalization: 
      potential implications for tissue ageing.
PG  - 105-10; discussion 110-5; 146-9
AB  - The limited proliferative potential of normal cells in culture, cell replicative 
      senescence, is an accepted model for ageing at the cellular level. 
      Tumour-derived, or viral- or carcinogen-transformed cells have escaped senescence 
      and proliferate without control (immortal). We and others have found that fusion 
      of normal with immortal human cells yields hybrids that have regained growth 
      control and cease division. This demonstrates that the phenotype of replicative 
      senescence is dominant and that cells immortalize because of defects in 
      senescence-related genes. We exploited the recessive nature of immortality and by 
      fusing different immortal cell lines with each other identified four 
      complementation groups for indefinite division. Immortal parental cell lines with 
      similar senescence gene defects when fused yielded hybrids with unlimited 
      division potential and were assigned to the same complementation group. Fusion of 
      immortal cell lines with different gene defects resulted in complementation in 
      the hybrids, which had limited division capability. These parental cell lines 
      were assigned to different complementation groups. Using microcell-mediated 
      chromosome transfer, we then demonstrated that introduction of a normal human 
      chromosome 4 induced senescence only in immortal cell lines assigned to 
      complementation group B. We have now cloned the gene on chromosome 4, MORF4 
      (mortality factor on chromosome 4). It is a member of a family of seven genes and 
      only MORF4 and the MORF-related genes MRG15 and MRGX are expressed. The predicted 
      protein motifs strongly suggest this is a novel family of transcription factors. 
      We have identified interacting proteins, some of which are also novel. These 
      genes have the potential to modulate expression of a large number of genes by 
      chromatin remodelling. They, therefore, also have the potential to affect tissue 
      function due to changes in expression activity during ageing.
FAU - Leung, J K
AU  - Leung JK
AD  - Huffington Center on Aging, Baylor College of Medicine, M320, One Baylor Plaza, 
      Houston, TX 77030, USA.
FAU - Pereira-Smith, O M
AU  - Pereira-Smith OM
LA  - eng
GR  - AG05333/AG/NIA NIH HHS/United States
GR  - AG13663/AG/NIA NIH HHS/United States
GR  - T32AG00183/AG/NIA NIH HHS/United States
PT  - Journal Article
PT  - Research Support, U.S. Gov't, P.H.S.
PT  - Review
PL  - England
TA  - Novartis Found Symp
JT  - Novartis Foundation symposium
JID - 9807767
RN  - 0 (MORF4 protein, human)
RN  - 0 (Transcription Factors)
SB  - IM
MH  - Aging/*genetics
MH  - Animals
MH  - Cellular Senescence/*genetics
MH  - Cloning, Molecular
MH  - Humans
MH  - Transcription Factors/*genetics
RF  - 23
EDAT- 2001/03/31 10:00
MHDA- 2001/07/20 10:01
CRDT- 2001/03/31 10:00
PHST- 2001/03/31 10:00 [pubmed]
PHST- 2001/07/20 10:01 [medline]
PHST- 2001/03/31 10:00 [entrez]
AID - 10.1002/0470868694.ch10 [doi]
PST - ppublish
SO  - Novartis Found Symp. 2001;235:105-10; discussion 110-5; 146-9. doi: 
      10.1002/0470868694.ch10.

PMID- 19596462
OWN - NLM
STAT- MEDLINE
DCOM- 20091211
LR  - 20171116
IS  - 1878-5832 (Electronic)
IS  - 1359-6446 (Linking)
VI  - 14
IP  - 19-20
DP  - 2009 Oct
TI  - Herbals in the control of ageing.
PG  - 992-8
LID - 10.1016/j.drudis.2009.06.014 [doi]
AB  - The significance of herbals and herbal products is gaining worldwide recognition. 
      The concept of complementary or alternative medicine is becoming much more widely 
      accepted, and there is an increasing belief in the efficacy of herbal remedies. 
      Recently, the role of herbal drugs, herbal products and certain phytochemicals in 
      the control of ageing has been documented using modern scientific approaches. 
      This review pulls together such studies and critiques the efficacy and value of 
      herbal medicines in the control of the ageing process.
FAU - Kapoor, Vijay K
AU  - Kapoor VK
AD  - G.H.G. Khalsa College of Pharmacy, Gurusar Sadhar, Ludhiana 141104, India. 
      vkkuips@yahoo.com
FAU - Dureja, Janhvi
AU  - Dureja J
FAU - Chadha, Renu
AU  - Chadha R
LA  - eng
PT  - Journal Article
PT  - Review
DEP - 20090709
PL  - England
TA  - Drug Discov Today
JT  - Drug discovery today
JID - 9604391
RN  - 0 (Plant Preparations)
SB  - IM
MH  - Aging/*drug effects
MH  - Animals
MH  - Cellular Senescence/*drug effects
MH  - *Complementary Therapies
MH  - Humans
MH  - Molecular Structure
MH  - Plant Preparations/chemistry/*pharmacology
MH  - Structure-Activity Relationship
RF  - 90
EDAT- 2009/07/15 09:00
MHDA- 2009/12/16 06:00
CRDT- 2009/07/15 09:00
PHST- 2008/12/11 00:00 [received]
PHST- 2009/05/01 00:00 [revised]
PHST- 2009/06/16 00:00 [accepted]
PHST- 2009/07/15 09:00 [entrez]
PHST- 2009/07/15 09:00 [pubmed]
PHST- 2009/12/16 06:00 [medline]
AID - S1359-6446(09)00224-4 [pii]
AID - 10.1016/j.drudis.2009.06.014 [doi]
PST - ppublish
SO  - Drug Discov Today. 2009 Oct;14(19-20):992-8. doi: 10.1016/j.drudis.2009.06.014. 
      Epub 2009 Jul 9.

PMID- 21739188
OWN - NLM
STAT- MEDLINE
DCOM- 20120705
LR  - 20171116
IS  - 1573-6768 (Electronic)
IS  - 1389-5729 (Linking)
VI  - 13
IP  - 1
DP  - 2012 Feb
TI  - Progeroid syndromes: models for stem cell aging?
PG  - 63-75
LID - 10.1007/s10522-011-9347-2 [doi]
AB  - Stem cells are responsible for tissue repair and maintenance and it is assumed 
      that changes observed in the stem cell compartment with age underlie the 
      concomitant decline in tissue function. Studies in murine models have highlighted 
      the importance of intrinsic changes occurring in stem cells with age. They have 
      also drawn the attention to other factors, such as changes in the local or 
      systemic environment as the primary cause of stem cell dysfunction. Whilst 
      knowledge in murine models has been advancing rapidly there has been little 
      translation of these data to human aging. This is most likely due to the 
      difficulties of testing the regenerative capacity of human stem cells in vivo and 
      to substantial differences in the aging phenotype within humans. Here we 
      summarize evidence to show how progeroid syndromes, integrated with other models, 
      can be valuable tools in addressing questions about the role of stem cell aging 
      in human degenerative diseases of older age and the molecular pathways involved.
FAU - Bellantuono, I
AU  - Bellantuono I
AD  - Mellanby Centre for Bone Research, Department of Human Metabolism, University of 
      Sheffield, Sheffield, South Yorkshire, England, UK. i.bellantuono@shef.ac.uk
FAU - Sanguinetti, G
AU  - Sanguinetti G
FAU - Keith, W N
AU  - Keith WN
LA  - eng
GR  - Cancer Research UK/United Kingdom
PT  - Journal Article
PT  - Research Support, Non-U.S. Gov't
PT  - Review
DEP - 20110708
PL  - Netherlands
TA  - Biogerontology
JT  - Biogerontology
JID - 100930043
SB  - IM
MH  - Aging/*genetics
MH  - Animals
MH  - Cellular Senescence/*genetics
MH  - Humans
MH  - Mice
MH  - Syndrome
EDAT- 2011/07/09 06:00
MHDA- 2012/07/06 06:00
CRDT- 2011/07/09 06:00
PHST- 2011/01/15 00:00 [received]
PHST- 2011/06/23 00:00 [accepted]
PHST- 2011/07/09 06:00 [entrez]
PHST- 2011/07/09 06:00 [pubmed]
PHST- 2012/07/06 06:00 [medline]
AID - 10.1007/s10522-011-9347-2 [doi]
PST - ppublish
SO  - Biogerontology. 2012 Feb;13(1):63-75. doi: 10.1007/s10522-011-9347-2. Epub 2011 
      Jul 8.

PMID- 21736542
OWN - NLM
STAT- MEDLINE
DCOM- 20120514
LR  - 20190728
IS  - 1873-4286 (Electronic)
IS  - 1381-6128 (Linking)
VI  - 17
IP  - 22
DP  - 2011
TI  - Jun dimerization protein 2 in oxygen restriction; control of senescence.
PG  - 2278-89
AB  - Senescent cells show a series of alterations, including a flat and enlarged 
      morphology, increase in nonspecific acidic β- galactosidase activity, chromatin 
      condensation, and changes in gene expression patterns. The onset and maintenance 
      of senescence are regulated by two tumor suppressor proteins, p53 and Rb, whose 
      expression is controlled by two distinct proteins, p19(Arf) and p16(Ink4a), 
      respectively, which are encoded by the cdkn2a locus. Transcription factor Jun 
      dimerization protein 2 (JDP2) which binds directly to histones and DNA, inhibits 
      the acetylation and methylation of core histones and of reconstituted nucleosomes 
      that contain JDP2-recognition DNA sequences. JDP2-deficient mouse embryonic 
      fibroblasts are known to be resistant to replicative senescence. Oxygen induces 
      the expression of the JDP2 gene and JDP2 then inhibits the recruitment of 
      polycomb repressive complexes (PRCs1 and 2) to the promoter of the gene encoding 
      p16(Ink4a), resulting in the inhibition of methylation of lysine 27 of histone 
      H3. These findings suggest that chromatin-remodeling factors, including the PRC 
      complex controlled by JDP2, are important players in the senescence. The newly 
      defined mechanisms that underlie the action of oxygen in the induction of JDP2 
      and cellular senescence are reviewed.
FAU - Wang, Shin-Wei
AU  - Wang SW
AD  - Cancer Center, Kaohsiung Medical University, Taiwan.
FAU - Lee, Jiag-Ki
AU  - Lee JK
FAU - Ku, Chia-Chen
AU  - Ku CC
FAU - Chiou, Shyh-Shin
AU  - Chiou SS
FAU - Steve Lin, Chen-Lung
AU  - Steve Lin CL
FAU - Ho, Ming-Feng
AU  - Ho MF
FAU - Wu, Deng-Chyang
AU  - Wu DC
FAU - Yokoyama, Kazunari K
AU  - Yokoyama KK
LA  - eng
PT  - Journal Article
PT  - Research Support, Non-U.S. Gov't
PT  - Review
PL  - United Arab Emirates
TA  - Curr Pharm Des
JT  - Current pharmaceutical design
JID - 9602487
RN  - 0 (Histones)
RN  - 0 (JDP2 protein, human)
RN  - 0 (Jundp2 protein, mouse)
RN  - 0 (Reactive Oxygen Species)
RN  - 0 (Repressor Proteins)
RN  - S88TT14065 (Oxygen)
SB  - IM
MH  - Animals
MH  - Cellular Senescence/drug effects/genetics/*physiology
MH  - DNA Damage
MH  - Fibroblasts/drug effects/physiology
MH  - Histones/metabolism/physiology
MH  - Humans
MH  - Mice
MH  - Oxidative Stress/genetics/*physiology
MH  - Oxygen/metabolism/*pharmacology
MH  - Protein Binding
MH  - Reactive Oxygen Species/*metabolism
MH  - Repressor Proteins/genetics/*metabolism
MH  - Signal Transduction/genetics/physiology
EDAT- 2011/07/09 06:00
MHDA- 2012/05/15 06:00
CRDT- 2011/07/09 06:00
PHST- 2011/05/12 00:00 [received]
PHST- 2011/06/24 00:00 [accepted]
PHST- 2011/07/09 06:00 [entrez]
PHST- 2011/07/09 06:00 [pubmed]
PHST- 2012/05/15 06:00 [medline]
AID - BSP/CPD/E-Pub/000528 [pii]
AID - 10.2174/138161211797052394 [doi]
PST - ppublish
SO  - Curr Pharm Des. 2011;17(22):2278-89. doi: 10.2174/138161211797052394.

PMID- 18217528
OWN - NLM
STAT- MEDLINE
DCOM- 20080220
LR  - 20191110
IS  - 0033-5770 (Print)
IS  - 0033-5770 (Linking)
VI  - 82
IP  - 4
DP  - 2007 Dec
TI  - Evolutionary consequences of sperm cell aging.
PG  - 375-93
AB  - Animal breeding research, reproductive biology, and cellular biogerontology show 
      that fertilization rates and zygote viability critically depend on sperm age. 
      Sexual selection research focuses on differences between male genotypes in sperm 
      performance, such as motility, competitive ability, or compatibility with eggs, 
      but without considering sperm age. A combined view (that the thermodynamically 
      inevitable decline in sperm performance selects for traits in diploid individuals 
      to prevent fertilization with aged sperm) has received very little attention. In 
      this paper, I correct this bias and show that many male and female traits affect 
      sperm aging or the sperm age distribution at any reproductive event. Such traits 
      coincide well with condition-dependent traits considered sexually selected: 
      multiple mating by both sexes, high sperm production rates, the delivery of dense 
      ejaculates containing many sperm (including nonfertilizing types), the packaging 
      of sperm into spermatophores, male and female sperm ejection, sexual coercion, as 
      well as the production of showy antioxidants and various cellular and nuclear 
      repair mechanisms. I conclude that altering the sperm age distribution at any 
      step during reproduction can be an origin of sexually selected traits, and may 
      explain presently observed paternity variation without assuming genetic 
      incompatibility of gametes.
FAU - Reinhardt, Klaus
AU  - Reinhardt K
AD  - Department of Animal and Plant Sciences, University of Sheffield, Western Bank, 
      UK. K.REINHARDT@SHEFFIELD.AC.UK
LA  - eng
GR  - Wellcome Trust/United Kingdom
PT  - Journal Article
PT  - Research Support, Non-U.S. Gov't
PT  - Review
PL  - United States
TA  - Q Rev Biol
JT  - The Quarterly review of biology
JID - 0376515
SB  - IM
MH  - Animals
MH  - *Biological Evolution
MH  - Cellular Senescence/genetics/*physiology
MH  - Humans
MH  - Male
MH  - Selection, Genetic
MH  - *Sex Characteristics
MH  - Spermatozoa/*physiology
RF  - 166
EDAT- 2008/01/26 09:00
MHDA- 2008/02/21 09:00
CRDT- 2008/01/26 09:00
PHST- 2008/01/26 09:00 [pubmed]
PHST- 2008/02/21 09:00 [medline]
PHST- 2008/01/26 09:00 [entrez]
AID - 10.1086/522811 [doi]
PST - ppublish
SO  - Q Rev Biol. 2007 Dec;82(4):375-93. doi: 10.1086/522811.

PMID- 16920618
OWN - NLM
STAT- MEDLINE
DCOM- 20061120
LR  - 20171116
IS  - 0960-9822 (Print)
IS  - 0960-9822 (Linking)
VI  - 16
IP  - 16
DP  - 2006 Aug 22
TI  - Aging: progeria and the lamin connection.
PG  - R652-4
AB  - The relationship between progerias--diseases that resemble premature aging--and 
      the normal aging process has been a source of debate in the aging research 
      community. A recent study finds that LMNA, a gene targeted for mutation in 
      Hutchinson Gilford Progeria Syndrome, may control the onset of aging-associated 
      decline in normal fibroblasts.
FAU - Kudlow, Brian A
AU  - Kudlow BA
AD  - Department of Biochemistry, University of Washington, Seattle, WA 98195, USA.
FAU - Kennedy, Brian K
AU  - Kennedy BK
LA  - eng
PT  - Comment
PT  - Journal Article
PT  - Review
PL  - England
TA  - Curr Biol
JT  - Current biology : CB
JID - 9107782
RN  - 0 (LMNA protein, human)
RN  - 0 (Lamin Type A)
SB  - IM
CON - Science. 2006 May 19;312(5776):1059-63. PMID: 16645051
MH  - Age Factors
MH  - Aging/*genetics
MH  - Cellular Senescence/genetics/physiology
MH  - Fibroblasts/physiology
MH  - Humans
MH  - Lamin Type A/*genetics/metabolism
MH  - *Models, Biological
MH  - Progeria/*genetics
RF  - 15
EDAT- 2006/08/22 09:00
MHDA- 2006/12/09 09:00
CRDT- 2006/08/22 09:00
PHST- 2006/08/22 09:00 [pubmed]
PHST- 2006/12/09 09:00 [medline]
PHST- 2006/08/22 09:00 [entrez]
AID - S0960-9822(06)01896-3 [pii]
AID - 10.1016/j.cub.2006.07.029 [doi]
PST - ppublish
SO  - Curr Biol. 2006 Aug 22;16(16):R652-4. doi: 10.1016/j.cub.2006.07.029.

PMID- 21630141
OWN - NLM
STAT- MEDLINE
DCOM- 20110825
LR  - 20171116
IS  - 0080-1844 (Print)
IS  - 0080-1844 (Linking)
VI  - 53
DP  - 2011
TI  - The spindle assembly checkpoint: clock or domino?
PG  - 75-91
LID - 10.1007/978-3-642-19065-0_4 [doi]
AB  - In each cell division, the newly duplicated chromosomes must be evenly 
      distributed between the sister cells. Errors in this process during meiosis or 
      mitosis are equally fatal: improper segregation of the chromosome 21 during human 
      meiosis leads to Down syndrome (Conley, Aneuploidy: etiology and mechanisms, pp 
      35-89, 1985), whereas in somatic cells, aneuploidy has been linked to 
      carcinogenesis, by unbalancing the ratio of oncogenes and tumor suppressors 
      (Holland and Cleveland, Nat Rev Mol Cell Biol 10(7):478-487, 2009; Yuen et al., 
      Curr Opin Cell Biol 17(6):576-582, 2005). Eukaryotic cells have developed a 
      mechanism, known as the spindle assembly checkpoint, to detect erroneous 
      attachment of chromosomes to the mitotic/meiotic spindle and delay the cell cycle 
      to give enough time to resolve these defects. Research in the last 20 years, has 
      demonstrated that the spindle assembly checkpoint is not only a pure checkpoint 
      pathway, but plays a constitutive role in every cell cycle. Here, we review our 
      current knowledge of how the spindle assembly checkpoint is integrated into the 
      cell cycle machinery, and discuss some of the questions that have to be addressed 
      in the future.
FAU - de Medina-Redondo, María
AU  - de Medina-Redondo M
AD  - Institute of Biochemistry, ETH Zurich, 8093 Zurich, Switzerland. 
      maria.demedina@bc.biol.ethz.ch
FAU - Meraldi, Patrick
AU  - Meraldi P
LA  - eng
PT  - Comparative Study
PT  - Journal Article
PT  - Research Support, Non-U.S. Gov't
PT  - Review
PL  - Germany
TA  - Results Probl Cell Differ
JT  - Results and problems in cell differentiation
JID - 0173555
SB  - IM
MH  - Animals
MH  - Biological Clocks/genetics/*physiology
MH  - Cell Cycle/genetics/*physiology
MH  - Cellular Senescence/genetics/*physiology
MH  - Genes, cdc/physiology
MH  - Humans
MH  - Spindle Apparatus/genetics/pathology/*physiology
EDAT- 2011/06/02 06:00
MHDA- 2011/08/27 06:00
CRDT- 2011/06/02 06:00
PHST- 2011/06/02 06:00 [entrez]
PHST- 2011/06/02 06:00 [pubmed]
PHST- 2011/08/27 06:00 [medline]
AID - 10.1007/978-3-642-19065-0_4 [doi]
PST - ppublish
SO  - Results Probl Cell Differ. 2011;53:75-91. doi: 10.1007/978-3-642-19065-0_4.

PMID- 15929714
OWN - NLM
STAT- MEDLINE
DCOM- 20050929
LR  - 20171116
IS  - 1549-1684 (Print)
IS  - 1549-1684 (Linking)
VI  - 8
IP  - 2
DP  - 2005 Summer
TI  - Replicative Aging in E. coli.
PG  - 79-81
FAU - Lynch, Magnus D
AU  - Lynch MD
AD  - Addenbrooke's Hospital, Cambridge, United Kingdom. magnuslynch@hotmail.com
LA  - eng
PT  - Journal Article
PT  - Review
PL  - United States
TA  - Rejuvenation Res
JT  - Rejuvenation research
JID - 101213381
SB  - IM
MH  - Animals
MH  - *Cell Proliferation
MH  - Cellular Senescence/physiology
MH  - Escherichia coli/*growth & development
MH  - Mammals/physiology
RF  - 15
EDAT- 2005/06/03 09:00
MHDA- 2005/09/30 09:00
CRDT- 2005/06/03 09:00
PHST- 2005/06/03 09:00 [pubmed]
PHST- 2005/09/30 09:00 [medline]
PHST- 2005/06/03 09:00 [entrez]
AID - 10.1089/rej.2005.8.79 [doi]
PST - ppublish
SO  - Rejuvenation Res. 2005 Summer;8(2):79-81. doi: 10.1089/rej.2005.8.79.

PMID- 16874075
OWN - NLM
STAT- MEDLINE
DCOM- 20070122
LR  - 20190516
IS  - 1554-8627 (Print)
IS  - 1554-8627 (Linking)
VI  - 2
IP  - 2
DP  - 2006 Apr-Jun
TI  - Autophagy, mitochondrial quality control, and oncogenesis.
PG  - 80-4
AB  - Cancer is a disease associated with aging. More than 80% of human cancers are 
      diagnosed in people aged 55 years or older. Autophagy has recently been 
      demonstrated to be a novel mechanism of tumor suppression. Interestingly, 
      autophagy also plays an important role in the control of aging. Here we summarize 
      the genetic studies of autophagy in tumorigenesis and aging, and propose that 
      autophagy may suppress tumor development and prevent aging through a common 
      mechanism involving mitochondrial surveillance.
FAU - Jin, Shengkan
AU  - Jin S
AD  - Pharmacology Department and the Cancer Institute of New Jersey, UMDNJ-Robert Wood 
      Johnson Medical School, Piscataway, New Jersey 08854, USA. jinsh@umdnj.edu
LA  - eng
PT  - Journal Article
PT  - Review
DEP - 20060429
PL  - United States
TA  - Autophagy
JT  - Autophagy
JID - 101265188
RN  - 0 (DNA, Mitochondrial)
RN  - 0 (Reactive Oxygen Species)
SB  - IM
MH  - Animals
MH  - *Autophagy
MH  - *Cell Transformation, Neoplastic
MH  - Cellular Senescence/genetics/*physiology
MH  - DNA, Mitochondrial/genetics/physiology
MH  - Humans
MH  - Mitochondria/genetics/*physiology
MH  - Mutation
MH  - Neoplasms/genetics/pathology
MH  - Reactive Oxygen Species/metabolism
RF  - 53
EDAT- 2006/07/29 09:00
MHDA- 2007/01/24 09:00
CRDT- 2006/07/29 09:00
PHST- 2006/07/29 09:00 [pubmed]
PHST- 2007/01/24 09:00 [medline]
PHST- 2006/07/29 09:00 [entrez]
AID - 2460 [pii]
AID - 10.4161/auto.2.2.2460 [doi]
PST - ppublish
SO  - Autophagy. 2006 Apr-Jun;2(2):80-4. doi: 10.4161/auto.2.2.2460. Epub 2006 Apr 29.

PMID- 18648219
OWN - NLM
STAT- MEDLINE
DCOM- 20081205
LR  - 20171116
IS  - 1016-8478 (Print)
IS  - 1016-8478 (Linking)
VI  - 26
IP  - 4
DP  - 2008 Oct 31
TI  - Proteotoxic stress and cell lifespan control.
PG  - 323-8
AB  - Eukaryotic cells continuously integrate intrinsic and extrinsic signals to adapt 
      to the environment. When exposed to stressful conditions, cells activate 
      compartment-specific adaptive responses. If these are insufficient, apoptosis 
      ensues as an organismal defense line. The mechanisms that sense stress and set 
      the transition from adaptive to mal-adaptive responses, activating apoptotic 
      programs, are the subject of intense studies, also for their potential impact in 
      cancer and degenerative disorders. In the former case, one would aim at lowering 
      the threshold, in the latter instead to increase it. Protein synthesis, consuming 
      energy for anabolic processes as well as for byproducts disposal, can be a 
      significant source of stress, particularly when difficult-to-fold proteins are 
      produced. Recent work from our and other laboratories on the differentiation of 
      antibody secreting cells, revealed a regulatory circuit that integrates protein 
      synthesis, secretion and degradation (proteostasis), into cell lifespan 
      determination. The apoptotic elimination - after an industrious, yet short 
      lifetime - of terminal immune effectors is crucial to maintain immune 
      homeostasis. Linking proteostasis to cell death, this paradigm might prove useful 
      for biotechnological purposes, and the design of novel anti-cancer therapies.
FAU - Cenci, Simone
AU  - Cenci S
AD  - DiBiT, San Raffaele Scientific Institute and UniversitàVita-Salute San Raffaele, 
      Milano, Italy.
FAU - Pengo, Niccolò
AU  - Pengo N
FAU - Sitia, Roberto
AU  - Sitia R
LA  - eng
PT  - Journal Article
PT  - Review
DEP - 20080723
PL  - Korea (South)
TA  - Mol Cells
JT  - Molecules and cells
JID - 9610936
RN  - EC 3.4.25.1 (Proteasome Endopeptidase Complex)
SB  - IM
MH  - Animals
MH  - Blood Cells/cytology
MH  - Cellular Senescence/*physiology
MH  - Humans
MH  - Metabolomics
MH  - Proteasome Endopeptidase Complex/*metabolism
MH  - *Stress, Physiological
RF  - 65
EDAT- 2008/07/24 09:00
MHDA- 2008/12/17 09:00
CRDT- 2008/07/24 09:00
PHST- 2008/07/24 09:00 [pubmed]
PHST- 2008/12/17 09:00 [medline]
PHST- 2008/07/24 09:00 [entrez]
AID - 126 [pii]
PST - ppublish
SO  - Mol Cells. 2008 Oct 31;26(4):323-8. Epub 2008 Jul 23.

PMID- 12213599
OWN - NLM
STAT- MEDLINE
DCOM- 20021017
LR  - 20190623
IS  - 0006-2952 (Print)
IS  - 0006-2952 (Linking)
VI  - 64
IP  - 5-6
DP  - 2002 Sep
TI  - Stress-induced premature senescence and tissue ageing.
PG  - 1007-9
AB  - Various human proliferative cell types exposed in vitro to many types of 
      subcytotoxic stresses undergo stress-induced premature senescence (SIPS). The 
      known mechanisms of appearance the main features of SIPS are reviewed: 
      senescent-like morphology, growth arrest, senescence-related changes in gene 
      expression. All cell types undergoing SIPS in vivo, are likely to participate in 
      the tissular changes observed along ageing. For instance, human diploid 
      fibroblasts exposed in vivo and in vitro to pro-inflammatory cytokines display 
      biomarkers of senescence and might participate in the degradation of the 
      extracellular matrix observed in ageing.
FAU - Toussaint, Olivier
AU  - Toussaint O
AD  - Department of Biology, Research Unit of Cellular Biology (URBC), University of 
      Namur (FUNDP), Rue de Bruxelles, 61, Namur, Belgium. 
      olivier.toussaint@fundp.ac.be
FAU - Royer, Véronique
AU  - Royer V
FAU - Salmon, Michel
AU  - Salmon M
FAU - Remacle, José
AU  - Remacle J
LA  - eng
PT  - Journal Article
PT  - Research Support, Non-U.S. Gov't
PT  - Review
PL  - England
TA  - Biochem Pharmacol
JT  - Biochemical pharmacology
JID - 0101032
RN  - 0 (Biomarkers)
SB  - IM
MH  - Aging, Premature/*physiopathology
MH  - Biomarkers/chemistry
MH  - Cell Size
MH  - Cellular Senescence/*physiology
MH  - Humans
MH  - Stress, Physiological/*physiopathology
RF  - 25
EDAT- 2002/09/06 10:00
MHDA- 2002/10/18 04:00
CRDT- 2002/09/06 10:00
PHST- 2002/09/06 10:00 [pubmed]
PHST- 2002/10/18 04:00 [medline]
PHST- 2002/09/06 10:00 [entrez]
AID - S000629520201170X [pii]
AID - 10.1016/s0006-2952(02)01170-x [doi]
PST - ppublish
SO  - Biochem Pharmacol. 2002 Sep;64(5-6):1007-9. doi: 10.1016/s0006-2952(02)01170-x.

PMID- 1722006
OWN - NLM
STAT- MEDLINE
DCOM- 19920206
LR  - 20190702
IS  - 0027-5107 (Print)
IS  - 0027-5107 (Linking)
VI  - 256
IP  - 2-6
DP  - 1991 Mar-Nov
TI  - Actin cytoskeletal network in aging and cancer.
PG  - 139-48
AB  - The cytoskeleton is being recognized as an important modulator of metabolic 
      functions of the cell. The actin cytoskeletal network, in particular, is involved 
      in events regulating cell proliferation and differentiation. The state of actin 
      in a variety of cell types is regulated by signals arising from the cell surface 
      through a wide spectrum of interactions. In this review, we explore the role of 
      actin cytoskeletal network in a series of events which are known to influence 
      cell proliferation and differentiation. These include interaction of actin 
      network with extracellular matrix proteins, cell surface membranes, second 
      messengers, cytoplasmic enzymes and the nucleus. Because of the involvement of 
      the actin network in such diverse interactions, we propose that alterations in 
      the actin cytoskeletal function may be an important aspect of generalized 
      decrease in cellular functions associated with aging. Preliminary data indicate 
      that alterations in the cytoskeletal network do occur in cells obtained from 
      older individuals. Alterations in actin state are also reported during malignant 
      transformation of cells in culture, and in naturally occurring tumors. Taken 
      together, the existing data seem to suggest that changes in the actin 
      cytoskeletal network may be a part of the aging process as well as malignant 
      transformation. Therefore, the study of the actin cytoskeletal network and its 
      regulation has the potential to yield important information regarding cellular 
      senescence and neoplastic transformation.
FAU - Rao, K M
AU  - Rao KM
AD  - Geriatric Research, Education and Clinical Center, Department of Veterans Affairs 
      Medical Center, Durham, NC 27705.
FAU - Cohen, H J
AU  - Cohen HJ
LA  - eng
PT  - Journal Article
PT  - Research Support, U.S. Gov't, Non-P.H.S.
PT  - Review
PL  - Netherlands
TA  - Mutat Res
JT  - Mutation research
JID - 0400763
RN  - 0 (Actins)
SB  - IM
MH  - Actins/*physiology
MH  - Cell Division
MH  - Cell Transformation, Neoplastic
MH  - Cellular Senescence/*physiology
MH  - Cytoskeleton/*physiology
MH  - Neoplasms/*etiology
RF  - 123
EDAT- 1991/03/01 00:00
MHDA- 1991/03/01 00:01
CRDT- 1991/03/01 00:00
PHST- 1991/03/01 00:00 [pubmed]
PHST- 1991/03/01 00:01 [medline]
PHST- 1991/03/01 00:00 [entrez]
AID - 0921-8734(91)90007-X [pii]
AID - 10.1016/0921-8734(91)90007-x [doi]
PST - ppublish
SO  - Mutat Res. 1991 Mar-Nov;256(2-6):139-48. doi: 10.1016/0921-8734(91)90007-x.

PMID- 20700708
OWN - NLM
STAT- MEDLINE
DCOM- 20101122
LR  - 20171116
IS  - 1940-6029 (Electronic)
IS  - 1064-3745 (Linking)
VI  - 648
DP  - 2010
TI  - Cellular stress and protein misfolding during aging.
PG  - 107-17
LID - 10.1007/978-1-60761-756-3_7 [doi]
AB  - Cells are under constant onslaught from several intrinsic and extrinsic 
      stressors, which lead to the occurrence and accumulation of molecular damage, 
      functional impairment, aging, and eventual death. Protein misfolding is both a 
      cause and a consequence of increased cellular stress. An age-related failure of 
      the complex systems for handling protein misfolding results in the accumulation 
      of misfolded and aggregated proteins, and consequent conformational diseases. 
      However, some misfolded proteins have been found to be both toxic and, in some 
      cases, protective, highlighting the various complex, dynamic, and interdependent 
      mechanisms at play. Molecular mechanisms are being elucidated for the occurrence 
      of protein misfolding and for its prevention by chaperones and various pathways 
      of degradation. Insights from the knowledge about proteodynamics are likely to 
      impact future interventional strategies to counter stress and to promote healthy 
      aging by preventing and/or treatment of protein conformational diseases.
FAU - Basaiawmoit, Rajiv Vaid
AU  - Basaiawmoit RV
FAU - Rattan, Suresh I S
AU  - Rattan SI
LA  - eng
PT  - Journal Article
PT  - Review
PL  - United States
TA  - Methods Mol Biol
JT  - Methods in molecular biology (Clifton, N.J.)
JID - 9214969
SB  - IM
MH  - Aging/*physiology
MH  - Animals
MH  - Cellular Senescence/*physiology
MH  - Disease
MH  - Humans
MH  - *Protein Folding
MH  - *Stress, Physiological
EDAT- 2010/08/12 06:00
MHDA- 2010/12/14 06:00
CRDT- 2010/08/12 06:00
PHST- 2010/08/12 06:00 [entrez]
PHST- 2010/08/12 06:00 [pubmed]
PHST- 2010/12/14 06:00 [medline]
AID - 10.1007/978-1-60761-756-3_7 [doi]
PST - ppublish
SO  - Methods Mol Biol. 2010;648:107-17. doi: 10.1007/978-1-60761-756-3_7.

PMID- 19652542
OWN - NLM
STAT- MEDLINE
DCOM- 20100104
LR  - 20190516
IS  - 1554-8635 (Electronic)
IS  - 1554-8627 (Linking)
VI  - 5
IP  - 7
DP  - 2009 Oct
TI  - Autophagy facilitates oncogene-induced senescence.
PG  - 1046-7
AB  - Oncogenic stress triggers a range of intracellular protective responses including 
      DNA damage checkpoints, senescence and apoptosis, depending on the cell type and 
      the severity of the particular stress. Senescent cells are metabolically viable 
      but are stably arrested. Senescence is a collective phenotype, however, that is 
      comprised of various signaling pathways and effector mechanisms. Thus, to 
      understand and manipulate the senescence phenotype, it is critical to find its 
      effector mechanisms and determine the relationships between them. We have 
      recently found that autophagy is activated upon acute induction of senescence and 
      facilitates another effector mechanism: the senescence associated secretory 
      phenotype (SASP).
FAU - Narita, Masako
AU  - Narita M
AD  - Cancer Research UK, Cambridge Research Institute, Li Ka Shing Centre, Cambridge, 
      UK. masashi.narita@cancer.org.uk
FAU - Young, Andrew R J
AU  - Young AR
FAU - Narita, Masashi
AU  - Narita M
LA  - eng
PT  - Journal Article
DEP - 20091007
PL  - United States
TA  - Autophagy
JT  - Autophagy
JID - 101265188
RN  - EC 3.6.5.2 (ras Proteins)
SB  - IM
MH  - Autophagy/*physiology
MH  - Cellular Senescence/*physiology
MH  - Humans
MH  - *Oncogenes
MH  - ras Proteins/metabolism
EDAT- 2009/08/05 09:00
MHDA- 2010/01/05 06:00
CRDT- 2009/08/05 09:00
PHST- 2009/08/05 09:00 [entrez]
PHST- 2009/08/05 09:00 [pubmed]
PHST- 2010/01/05 06:00 [medline]
AID - 9444 [pii]
AID - 10.4161/auto.5.7.9444 [doi]
PST - ppublish
SO  - Autophagy. 2009 Oct;5(7):1046-7. doi: 10.4161/auto.5.7.9444. Epub 2009 Oct 7.

PMID- 20650622
OWN - NLM
STAT- MEDLINE
DCOM- 20101112
LR  - 20220408
IS  - 1879-0372 (Electronic)
IS  - 0952-7915 (Print)
IS  - 0952-7915 (Linking)
VI  - 22
IP  - 4
DP  - 2010 Aug
TI  - Stem cells and the aging hematopoietic system.
PG  - 500-6
LID - 10.1016/j.coi.2010.06.007 [doi]
AB  - Advancing age is accompanied by a number of clinically significant conditions 
      arising in the hematopoietic system that include: diminution and decreased 
      competence of the adaptive immune system, elevated incidence of certain 
      autoimmune diseases, increased hematological malignancies, and elevated incidence 
      of age-associated anemia. As with most tissues, the aged hematopoietic system 
      also exhibits a reduced capacity to regenerate and return to normal homeostasis 
      after injury or stress. Evidence suggests age-dependent functional alterations 
      within the hematopoietic stem cell compartment significantly contribute to many 
      of these pathophysiologies. Recent developments have shed light on how aging of 
      the hematopoietic stem cell compartment contributes to hematopoietic decline 
      through diverse mechanisms.
CI  - Copyright 2010 Elsevier Ltd. All rights reserved.
FAU - Beerman, Isabel
AU  - Beerman I
AD  - Department of Pathology, Harvard Medical School, Harvard Stem Cell Institute, 
      Immune Disease Institute, Program in Cellular and Molecular Medicine, Children's 
      Hospital Boston, Boston, MA 02115, USA. beerman@idi.harvard.edu
FAU - Maloney, William J
AU  - Maloney WJ
FAU - Weissmann, Irving L
AU  - Weissmann IL
FAU - Rossi, Derrick J
AU  - Rossi DJ
LA  - eng
GR  - R00 AG029760/AG/NIA NIH HHS/United States
PT  - Journal Article
PT  - Review
DEP - 20100723
PL  - England
TA  - Curr Opin Immunol
JT  - Current opinion in immunology
JID - 8900118
SB  - IM
MH  - Adaptive Immunity
MH  - Aging/physiology
MH  - Cellular Senescence/*immunology
MH  - Hematopoietic Stem Cells/*physiology
MH  - Hematopoietic System/*immunology
MH  - Humans
PMC - PMC5817978
MID - NIHMS940542
EDAT- 2010/07/24 06:00
MHDA- 2010/11/13 06:00
CRDT- 2010/07/24 06:00
PHST- 2010/04/26 00:00 [received]
PHST- 2010/06/15 00:00 [accepted]
PHST- 2010/07/24 06:00 [entrez]
PHST- 2010/07/24 06:00 [pubmed]
PHST- 2010/11/13 06:00 [medline]
AID - S0952-7915(10)00095-6 [pii]
AID - 10.1016/j.coi.2010.06.007 [doi]
PST - ppublish
SO  - Curr Opin Immunol. 2010 Aug;22(4):500-6. doi: 10.1016/j.coi.2010.06.007. Epub 
      2010 Jul 23.

PMID- 11919569
OWN - NLM
STAT- MEDLINE
DCOM- 20020423
LR  - 20171116
IS  - 1529-2908 (Print)
IS  - 1529-2908 (Linking)
VI  - 3
IP  - 4
DP  - 2002 Apr
TI  - The aging of lympho-hematopoietic stem cells.
PG  - 329-33
AB  - The extensive self-renewal capacity of hematopoietic stem cells (HSCs) implies 
      that this cell population may not age and thus may provide undiminished 
      replenishment of blood cells throughout the lifespan of an organism. In contrast, 
      accumulating experimental evidence supports the premise that HSCs show signs of 
      aging and may have a limited functional lifespan. We summarize here the evidence 
      for HSC aging, discuss the possible molecular mechanisms that may be involved and 
      show evidence of a genetic connection between the effects of age on blood-forming 
      cells and the longevity of mice. We speculate that age-related functional decline 
      in adult tissue HSCs limits longevity in mammals.
FAU - Geiger, Hartmut
AU  - Geiger H
AD  - Departments of Medicine and Physiology, University of Kentucky, Lexington, KY 
      40536-0093, USA.
FAU - Van Zant, Gary
AU  - Van Zant G
LA  - eng
GR  - AG16653/AG/NIA NIH HHS/United States
PT  - Journal Article
PT  - Research Support, Non-U.S. Gov't
PT  - Research Support, U.S. Gov't, P.H.S.
PT  - Review
PL  - United States
TA  - Nat Immunol
JT  - Nature immunology
JID - 100941354
SB  - IM
CIN - Nat Immunol. 2002 Apr;3(4):311-3. PMID: 11919565
MH  - Animals
MH  - Cellular Senescence/genetics/*physiology
MH  - Chimera
MH  - Hematopoietic Stem Cells/cytology/*physiology
MH  - Humans
MH  - Longevity/genetics/physiology
MH  - Mice
RF  - 65
EDAT- 2002/03/29 10:00
MHDA- 2002/04/24 10:01
CRDT- 2002/03/29 10:00
PHST- 2002/03/29 10:00 [pubmed]
PHST- 2002/04/24 10:01 [medline]
PHST- 2002/03/29 10:00 [entrez]
AID - ni0402-329 [pii]
AID - 10.1038/ni0402-329 [doi]
PST - ppublish
SO  - Nat Immunol. 2002 Apr;3(4):329-33. doi: 10.1038/ni0402-329.

PMID- 17488983
OWN - NLM
STAT- MEDLINE
DCOM- 20070605
LR  - 20171116
IS  - 1527-7755 (Electronic)
IS  - 0732-183X (Linking)
VI  - 25
IP  - 14
DP  - 2007 May 10
TI  - Senescence as an anticancer mechanism.
PG  - 1852-7
AB  - Senescence was originally described as a terminal nondividing state of normal 
      human cells reached after many cell divisions in culture. The cause was shown to 
      be shortening of telomeres, leading to telomere dysfunction and cell cycle 
      arrest. Subsequently, a more rapid, nontelomere-dependent form of senescence, 
      often termed stress-induced premature senescence, was described. Mostly 
      importantly, it occurs in response to activated oncogene products. 
      Oncogene-induced senescence has been shown to play a role in tumor suppression in 
      vivo; it does not seem to involve changes in telomeres. A second phenomenon that 
      plays a role in tumor suppression, which does involve progressive telomere 
      shortening, is crisis, the state that cells reach when cell cycle checkpoints are 
      impaired and cells can no longer respond to telomere shortening or oncogene 
      activation by entering senescence. These two processes, oncogene-induced 
      senescence and telomere-based crisis, exert powerful anticancer effects.
FAU - Hornsby, Peter J
AU  - Hornsby PJ
AD  - Department of Physiology and Sam and Ann Barshop Institute for Longevity and 
      Aging Studies, University of Texas Health Science Center, San Antonio, TX 78245, 
      USA. hornsby@uthscsa.edu
LA  - eng
GR  - AG12287/AG/NIA NIH HHS/United States
GR  - AG20752/AG/NIA NIH HHS/United States
PT  - Journal Article
PT  - Research Support, N.I.H., Extramural
PT  - Research Support, Non-U.S. Gov't
PL  - United States
TA  - J Clin Oncol
JT  - Journal of clinical oncology : official journal of the American Society of 
      Clinical Oncology
JID - 8309333
RN  - EC 3.2.1.23 (beta-Galactosidase)
SB  - IM
MH  - Aged
MH  - Cell Cycle/genetics/physiology
MH  - Cellular Senescence/*genetics/physiology
MH  - DNA Damage/genetics
MH  - Gene Expression
MH  - Genes, Tumor Suppressor
MH  - Humans
MH  - Neoplasms/*genetics
MH  - Telomere/*genetics
MH  - beta-Galactosidase/physiology
EDAT- 2007/05/10 09:00
MHDA- 2007/06/06 09:00
CRDT- 2007/05/10 09:00
PHST- 2007/05/10 09:00 [pubmed]
PHST- 2007/06/06 09:00 [medline]
PHST- 2007/05/10 09:00 [entrez]
AID - 25/14/1852 [pii]
AID - 10.1200/JCO.2006.10.3101 [doi]
PST - ppublish
SO  - J Clin Oncol. 2007 May 10;25(14):1852-7. doi: 10.1200/JCO.2006.10.3101.

PMID- 18451641
OWN - NLM
STAT- MEDLINE
DCOM- 20080721
LR  - 20171116
IS  - 1423-0003 (Electronic)
IS  - 0304-324X (Linking)
VI  - 54
IP  - 2
DP  - 2008
TI  - Senescence, apoptosis or autophagy? When a damaged cell must decide its path--a 
      mini-review.
PG  - 92-9
LID - 10.1159/000129697 [doi]
AB  - Many features of aging result from the incapacity of cells to adapt to stress 
      conditions. When damage accumulates irreversibly, mitotic cells from renewable 
      tissues rely on either of two mechanisms to avoid replication. They can 
      permanently arrest the cell cycle (cellular senescence) or trigger cell death 
      programs. Apoptosis (self-killing) is the best-described form of programmed cell 
      death, but autophagy (self-eating), which is a lysosomal degradation pathway 
      essential for homeostasis, reportedly contributes to cell death as well. Unlike 
      mitotic cells, postmitotic cells like neurons or cardiomyocytes cannot become 
      senescent since they are already terminally differentiated. The fate of these 
      cells entirely depends on their ability to cope with stress. Autophagy then 
      operates as a major homeostatic mechanism to eliminate damaged organelles, 
      long-lived or aberrant proteins and superfluous portions of the cytoplasm. In 
      this mini-review, we briefly summarize the molecular networks that allow damaged 
      cells either to adapt to stress or to engage in programmed-cell-death pathways.
CI  - (c) 2008 S. Karger AG, Basel.
FAU - Vicencio, José Miguel
AU  - Vicencio JM
AD  - INSERM, U848, Paris, France.
FAU - Galluzzi, Lorenzo
AU  - Galluzzi L
FAU - Tajeddine, Nicolas
AU  - Tajeddine N
FAU - Ortiz, Carla
AU  - Ortiz C
FAU - Criollo, Alfredo
AU  - Criollo A
FAU - Tasdemir, Ezgi
AU  - Tasdemir E
FAU - Morselli, Eugenia
AU  - Morselli E
FAU - Ben Younes, Amena
AU  - Ben Younes A
FAU - Maiuri, Maria Chiara
AU  - Maiuri MC
FAU - Lavandero, Sergio
AU  - Lavandero S
FAU - Kroemer, Guido
AU  - Kroemer G
LA  - eng
PT  - Journal Article
PT  - Research Support, Non-U.S. Gov't
PT  - Review
DEP - 20080502
PL  - Switzerland
TA  - Gerontology
JT  - Gerontology
JID - 7601655
SB  - IM
MH  - Aging/physiology
MH  - Animals
MH  - Apoptosis/*physiology
MH  - Autophagy/*physiology
MH  - Cellular Senescence/*physiology
RF  - 64
EDAT- 2008/05/03 09:00
MHDA- 2008/07/22 09:00
CRDT- 2008/05/03 09:00
PHST- 2008/01/16 00:00 [received]
PHST- 2008/01/30 00:00 [accepted]
PHST- 2008/05/03 09:00 [pubmed]
PHST- 2008/07/22 09:00 [medline]
PHST- 2008/05/03 09:00 [entrez]
AID - 000129697 [pii]
AID - 10.1159/000129697 [doi]
PST - ppublish
SO  - Gerontology. 2008;54(2):92-9. doi: 10.1159/000129697. Epub 2008 May 2.

PMID- 17012763
OWN - NLM
STAT- MEDLINE
DCOM- 20070316
LR  - 20191026
IS  - 0951-6433 (Print)
IS  - 0951-6433 (Linking)
VI  - 27
IP  - 1-4
DP  - 2006
TI  - Thioredoxin-binding protein-2 (TBP-2): its potential roles in the aging process.
PG  - 47-51
AB  - Thioredoxin (TRX) binding protein-2 (TBP-2), a negative regulator of TRX, is 
      involved in intracellular redox regulation and cellular growth. The expression of 
      TBP-2 is frequently lost in tumor cell lines and tissues, whereas the ectopic 
      expression of TBP-2 suppresses cellular proliferation along with cell cycle 
      arrest at the G1 phase. TBP-2 was also reported to be a cellular 
      senescence-associated gene. Besides the retardation of cellular growth, the 
      reduction of white adipose, and alteration of the energy pathway are involved in 
      several features of the aging process. We have generated TBP-2 genetically 
      modified mice and found that TBP-2 is closely linked to lipid metabolism. Indeed, 
      TBP-2 has been suggesting to be related to familial combined hyperlipidemia 
      analyzed by a spontaneous mutant mouse strain. As lipid metabolism is one of the 
      most primitive sources of energy production, we discussed the possible roles of 
      TBP-2 in the regulation of energy utilization connected to the aging process.
FAU - Yoshida, Toru
AU  - Yoshida T
AD  - Department of Biological Responses, Institute for Virus Research, Kyoto 
      University, 53 Shogoin Kawahara-cho Sakyo-ku, Kyoto 606-8507, Japan.
FAU - Kondo, Norihiko
AU  - Kondo N
FAU - Oka, Shin-ichi
AU  - Oka S
FAU - Ahsan, Md Kaimul
AU  - Ahsan MK
FAU - Hara, Tomijiro
AU  - Hara T
FAU - Masutani, Hiroshi
AU  - Masutani H
FAU - Nakamura, Hajime
AU  - Nakamura H
FAU - Yodoi, Junji
AU  - Yodoi J
LA  - eng
PT  - Journal Article
PT  - Research Support, Non-U.S. Gov't
PT  - Review
PL  - Netherlands
TA  - Biofactors
JT  - BioFactors (Oxford, England)
JID - 8807441
RN  - 0 (Carrier Proteins)
RN  - 0 (Txnip protein, mouse)
RN  - 52500-60-4 (Thioredoxins)
SB  - IM
MH  - Animals
MH  - Apoptosis/physiology
MH  - Carrier Proteins/*physiology
MH  - Cell Cycle/physiology
MH  - Cellular Senescence/*physiology
MH  - Energy Metabolism/physiology
MH  - Humans
MH  - Models, Biological
MH  - Oxidation-Reduction
MH  - Thioredoxins
RF  - 35
EDAT- 2006/10/03 09:00
MHDA- 2007/03/17 09:00
CRDT- 2006/10/03 09:00
PHST- 2006/10/03 09:00 [pubmed]
PHST- 2007/03/17 09:00 [medline]
PHST- 2006/10/03 09:00 [entrez]
AID - 10.1002/biof.5520270105 [doi]
PST - ppublish
SO  - Biofactors. 2006;27(1-4):47-51. doi: 10.1002/biof.5520270105.

PMID- 18847379
OWN - NLM
STAT- MEDLINE
DCOM- 20090107
LR  - 20171116
IS  - 1549-1684 (Print)
IS  - 1549-1684 (Linking)
VI  - 11
IP  - 5
DP  - 2008 Oct
TI  - Aging and neutrophils: there is still much to do.
PG  - 873-82
LID - 10.1089/rej.2008.0750 [doi]
AB  - Human neutrophils are activated by a wide array of compounds through their 
      receptors. This elicits their classical functions, such as chemotaxis, 
      phagocytosis, and the production of reactive oxygen species (ROS). Upon 
      stimulation, neutrophils also produce lipid and immune mediators and can present 
      antigen through the major histocompatibility complex I (MHC-I). The age-related 
      impairment of the classical functions of neutrophils is well described, but 
      experimental evidence showing alterations in the production of mediators and 
      antigen presentation with aging are lacking. This review highlights the role of 
      neutrophils in age-related pathologies such as Alzheimer's disease, 
      atherosclerosis, cancer, and autoimmune diseases. Furthermore, we discuss how 
      aging potentially affects the production and release of mediators by human 
      neutrophils in ways that may contribute to the development of these pathologies.
FAU - Fortin, Carl F
AU  - Fortin CF
AD  - Pulmonary Division, Faculty of Medicine, University of Sherbrooke, Sherbrooke, 
      Quebec, Canada. carl.fortin@USherbrooke.ca
FAU - McDonald, Patrick P
AU  - McDonald PP
FAU - Lesur, Olivier
AU  - Lesur O
FAU - Fülöp, Tàmàs Jr
AU  - Fülöp T Jr
LA  - eng
PT  - Journal Article
PT  - Research Support, Non-U.S. Gov't
PT  - Review
PL  - United States
TA  - Rejuvenation Res
JT  - Rejuvenation research
JID - 101213381
SB  - IM
MH  - Aging/immunology/*physiology
MH  - Alzheimer Disease/etiology
MH  - Atherosclerosis/etiology
MH  - Autoimmunity
MH  - Cellular Senescence/immunology/physiology
MH  - Humans
MH  - Neoplasms/etiology
MH  - Neutrophils/immunology/*physiology
RF  - 164
EDAT- 2008/10/14 09:00
MHDA- 2009/01/08 09:00
CRDT- 2008/10/14 09:00
PHST- 2008/10/14 09:00 [pubmed]
PHST- 2009/01/08 09:00 [medline]
PHST- 2008/10/14 09:00 [entrez]
AID - 10.1089/rej.2008.0750 [doi]
PST - ppublish
SO  - Rejuvenation Res. 2008 Oct;11(5):873-82. doi: 10.1089/rej.2008.0750.

PMID- 14613540
OWN - NLM
STAT- MEDLINE
DCOM- 20050301
LR  - 20181113
IS  - 1477-7827 (Electronic)
IS  - 1477-7827 (Linking)
VI  - 1
DP  - 2003 Nov 7
TI  - Nuclear transfer: progress and quandaries.
PG  - 84
AB  - Cloning mammals by nuclear transfer is a powerful technique that is quickly 
      advancing the development of genetically defined animal models. However, the 
      overall efficiency of nuclear transfer is still very low and several hurdles 
      remain before the power of this technique will be fully harnessed. Among these 
      hurdles include an incomplete understanding of biologic processes that control 
      epigenetic reprogramming of the donor genome following nuclear transfer. 
      Incomplete epigenetic reprogramming is considered the major cause of the 
      developmental failure of cloned embryos and is frequently associated with the 
      disregulation of specific genes. At present, little is known about the 
      developmental mechanism of reconstructed embryos. Therefore, screening strategies 
      to design nuclear transfer protocols that will mimic the epigenetic remodeling 
      occurring in normal embryos and identifying molecular parameters that can assess 
      the developmental potential of pre-implantation embryos are becoming increasingly 
      important. A crucial need at present is to understand the molecular events 
      required for efficient reprogramming of donor genomes after nuclear transfer. 
      This knowledge will help to identify the molecular basis of developmental defects 
      seen in cloned embryos and provide methods for circumventing such problems 
      associated with cloning the future application of this technology.
FAU - Li, Xuemei
AU  - Li X
AD  - Institute of Zoology, Chinese Academy of Science, Beijing 100080, PR China. 
      lixm@panda.ioz.ac.cn
FAU - Li, Ziyi
AU  - Li Z
FAU - Jouneau, Alice
AU  - Jouneau A
FAU - Zhou, Qi
AU  - Zhou Q
FAU - Renard, Jean-Paul
AU  - Renard JP
LA  - eng
PT  - Journal Article
PT  - Review
DEP - 20031107
PL  - England
TA  - Reprod Biol Endocrinol
JT  - Reproductive biology and endocrinology : RB&E
JID - 101153627
SB  - IM
MH  - Animals
MH  - Cell Cycle/physiology
MH  - Cell Nucleus/physiology
MH  - Cellular Senescence/physiology
MH  - Cloning, Organism/*methods/trends
MH  - *Nuclear Transfer Techniques
PMC - PMC280728
EDAT- 2003/11/14 05:00
MHDA- 2005/03/02 09:00
CRDT- 2003/11/14 05:00
PHST- 2003/07/14 00:00 [received]
PHST- 2003/11/07 00:00 [accepted]
PHST- 2003/11/14 05:00 [pubmed]
PHST- 2005/03/02 09:00 [medline]
PHST- 2003/11/14 05:00 [entrez]
AID - 1477-7827-1-84 [pii]
AID - 10.1186/1477-7827-1-84 [doi]
PST - epublish
SO  - Reprod Biol Endocrinol. 2003 Nov 7;1:84. doi: 10.1186/1477-7827-1-84.

PMID- 14698811
OWN - NLM
STAT- MEDLINE
DCOM- 20040521
LR  - 20190911
IS  - 0531-5565 (Print)
IS  - 0531-5565 (Linking)
VI  - 38
IP  - 11-12
DP  - 2003 Nov-Dec
TI  - Can we say that senescent cells cause ageing?
PG  - 1319-26
AB  - Replicative senescence, the irreversible loss of proliferative capacity, is a 
      common feature of somatic cells derived from many different species. The 
      molecular mechanisms controlling senescence in mammals, and especially in humans, 
      have now been substantively elucidated. However, to date, attempts to link the 
      senescence of cells with the ageing of the organisms they comprise has not met 
      with any similar degree of success, largely due to a lack of systematic 
      investigation and the absence of the necessary biochemical tools. This review 
      will summarise current data linking replicative senescence and organismal ageing. 
      It will also suggest some essential tests of the cell senescence hypothesis and 
      some necessary ground work which must be carried out before such tests can be 
      fruitfully performed. It will not discuss the detailed molecular 'clockwork' 
      controlling the decision to exit the cell cycle irreversibly because this is 
      covered by other authors in this special issue.
FAU - Bird, Joseph
AU  - Bird J
AD  - School of Pharmacy and Biomolecular Sciences, University of Brighton Sciences, 
      Cockcroft Building, Lewes Road, Moulsecoomb, Brighton, East Sussex BN2 4GJ, UK.
FAU - Ostler, Elizabeth L
AU  - Ostler EL
FAU - Faragher, Richard G A
AU  - Faragher RG
LA  - eng
PT  - Journal Article
PT  - Research Support, Non-U.S. Gov't
PT  - Review
PL  - England
TA  - Exp Gerontol
JT  - Experimental gerontology
JID - 0047061
SB  - IM
MH  - Aging/*physiology
MH  - Cellular Senescence/*physiology
MH  - Humans
MH  - Phenotype
MH  - Werner Syndrome/physiopathology
RF  - 43
EDAT- 2003/12/31 05:00
MHDA- 2004/05/22 05:00
CRDT- 2003/12/31 05:00
PHST- 2003/12/31 05:00 [pubmed]
PHST- 2004/05/22 05:00 [medline]
PHST- 2003/12/31 05:00 [entrez]
AID - S0531556503002377 [pii]
AID - 10.1016/j.exger.2003.09.011 [doi]
PST - ppublish
SO  - Exp Gerontol. 2003 Nov-Dec;38(11-12):1319-26. doi: 10.1016/j.exger.2003.09.011.

PMID- 10436685
OWN - NLM
STAT- MEDLINE
DCOM- 19991014
LR  - 20171116
IS  - 0034-9887 (Print)
IS  - 0034-9887 (Linking)
VI  - 127
IP  - 1
DP  - 1999 Jan
TI  - [Nutrition and aging].
PG  - 82-8
AB  - Genetic and environmental factors influence the process of aging. Longevity is 
      extraordinarily constant along species and there are several genes that regulate 
      it. Special consideration deserve apoprotein E alleles, specially allele eee4 
      that is associated with development of Alzheimer disease, atheroesclerosis and a 
      shorter life. However environmental influences on longevity are of utmost 
      importance. In rats, mice and non human primates, caloric restriction prolongs 
      life and retards the appearance of several conditions associated with aging. This 
      effect of caloric restriction is probably due mainly to a reduction in the 
      generation of primary and secondary reactive oxygen species. Noteworthy is the 
      reduction of DNA oxidative damage and the consequent reduction in transcriptional 
      defects. Telomeres, special structures located in the extremes of chromosomes, 
      are specially susceptible to oxidative damage. This structures have been 
      postulated to act as biological clocks of cells, since their progressive 
      shortening is a signal to stop replication. In humans, telomeres shorten 
      throughout life and in some diseases associated with premature aging such as 
      trisomy 21 and Werner syndrome, the loss of telomeric bases occurs at a higher 
      rate. The knowledge about environmental influences on aging will allow us to 
      increase our life span and to reduce the disabilities associated with aging.
FAU - Bunout, D
AU  - Bunout D
AD  - Instituto de Nutrición y Tecnología de los Alimentos (INTA), Universidad de 
      Chile, Santiago de Chile. dbunout@uec.inta.uchile.cl
FAU - Cambiazo, V
AU  - Cambiazo V
LA  - spa
PT  - Journal Article
PT  - Review
TT  - Nutrición y envejecimiento.
PL  - Chile
TA  - Rev Med Chil
JT  - Revista medica de Chile
JID - 0404312
SB  - IM
MH  - Aging/*genetics/pathology
MH  - Animals
MH  - Cellular Senescence/genetics/physiology
MH  - DNA Damage/genetics/physiology
MH  - *Energy Intake
MH  - Environment
MH  - Humans
MH  - Longevity/genetics
MH  - Telomere/physiology
RF  - 46
EDAT- 1999/08/07 00:00
MHDA- 1999/08/07 00:01
CRDT- 1999/08/07 00:00
PHST- 1999/08/07 00:00 [pubmed]
PHST- 1999/08/07 00:01 [medline]
PHST- 1999/08/07 00:00 [entrez]
PST - ppublish
SO  - Rev Med Chil. 1999 Jan;127(1):82-8.

PMID- 15559494
OWN - NLM
STAT- MEDLINE
DCOM- 20050512
LR  - 20171116
IS  - 1561-9125 (Print)
IS  - 1561-9125 (Linking)
VI  - 14
DP  - 2004
TI  - Reflections on an unsolved problem of biology: the evolution of senescence and 
      death.
PG  - 7-20
AB  - The evolutionary theory of senescence is based largely on principles first 
      outlined by Williams in 1957, and consists of two relatively independent parts. 
      The first part builds on ideas first put forward by Medawar, Haldane and others, 
      to explain how something as negative as senescence could have been positively 
      selected in evolution, particularly since most animals in the wild do not reach 
      an age where senescence is expressed. Williams proposed that the genes 
      responsible for the negative effects of senecence (senescence effector genes) 
      were fixed in evolution by a process he called antagonistic pleiotropy, wherein a 
      subset of genes selected because they confer a reproductive advantage early in 
      life may have harmful effects in the post-reproductive period; negative selection 
      against these harmful effects fails because, as pointed out by Medawar, the force 
      of natural selection declines with age. The evolutionary history of 
      senescence-causing genes is seen as a nondirected accumulation of genes selected 
      on a basis independent of senescence per se. In the second portion of his paper, 
      Williams made a series of predictions about how the age of organisms at 
      reproductive maturity, fecundity, lifespan and the timing of the onset of 
      senescence would all interact in the life history of a species. These latter 
      predictions, which do not depend at all on details of the mechanisms of selection 
      of senescence effector genes, have been validated by numerous experiments over 
      the past several decades. On the other hand, it has become increasingly evident 
      that the senescence effector genes did not, as would be predicted by antagonistic 
      pleiotropy, accumulate in a random, non-directed fashion in various species over 
      evolutionary time. Rather, everything we know about these genes suggests they 
      were present in eukaryotic founder cells shortly after, or even congruent with, 
      the emergence of eukaryotes from their prokaryotic ancestors, and have been 
      stringently conserved ever since. Complicated explanations of how so-called 
      "death genes" may have evolved in eukaryotes are thus not required. It is 
      suggested that the evolutionary theory of senescence should be focused on those 
      evolutionary principles that have been validated experimentally, and that the 
      notion of antagonistic pleiotropy--which cannot be experimentally validated--be 
      dropped from our thinking about the evolution of senescence.
FAU - Clark, W R
AU  - Clark WR
AD  - Department of Molecular, Cell and Developmental Biology, University of 
      California, Los Angeles, California 90024, USA. wclark222@cs.com
LA  - eng
PT  - Journal Article
PT  - Review
PL  - Russia (Federation)
TA  - Adv Gerontol
JT  - Advances in gerontology = Uspekhi gerontologii
JID - 100971443
SB  - IM
MH  - Aging/*genetics/physiology
MH  - Animals
MH  - Apoptosis/genetics/*physiology
MH  - *Biological Evolution
MH  - Cellular Senescence/genetics/physiology
MH  - Death
MH  - Humans
MH  - Oxidative Stress/genetics/physiology
RF  - 169
EDAT- 2004/11/24 09:00
MHDA- 2005/05/13 09:00
CRDT- 2004/11/24 09:00
PHST- 2004/11/24 09:00 [pubmed]
PHST- 2005/05/13 09:00 [medline]
PHST- 2004/11/24 09:00 [entrez]
PST - ppublish
SO  - Adv Gerontol. 2004;14:7-20.

PMID- 18506854
OWN - NLM
STAT- MEDLINE
DCOM- 20081216
LR  - 20171116
IS  - 1521-6551 (Electronic)
IS  - 1521-6543 (Linking)
VI  - 60
IP  - 10
DP  - 2008 Oct
TI  - Proteasome activation as a novel antiaging strategy.
PG  - 651-5
LID - 10.1002/iub.99 [doi]
AB  - Homeostasis is a key feature of cellular lifespan. Maintenance of cellular 
      homeostasis influences the rate of aging and is determined by several factors, 
      including efficient proteolysis of damaged proteins. Protein degradation is 
      predominantly catalyzed by the proteasome. Specifically, the proteasome is 
      responsible for cell clearance of abnormal, denatured or in general damaged 
      proteins as well as for the regulated degradation of short-lived proteins. As 
      proteasome has an impaired function during aging, emphasis has been given 
      recently in identifying ways of its activation. A number of studies have shown 
      that the proteasome can be activated by genetic manipulations as well as by 
      factors that affect its conformation and stability. Importantly the developed 
      proteasome activated cell lines exhibit an extended lifespan. This review article 
      discusses in details the various factors that are involved in proteasome 
      biosynthesis and assembly and how they contribute to its activation. Finally as 
      few natural compounds have been identified having proteasome activation 
      properties, we discuss the advantages of this novel antiaging strategy.
FAU - Chondrogianni, Niki
AU  - Chondrogianni N
AD  - National Hellenic Research Foundation, Institute of Biological Research and 
      Biotechnology, Athens 11635, Greece.
FAU - Gonos, Efstathios S
AU  - Gonos ES
LA  - eng
PT  - Journal Article
PT  - Research Support, Non-U.S. Gov't
PT  - Review
PL  - England
TA  - IUBMB Life
JT  - IUBMB life
JID - 100888706
RN  - 0 (Proteins)
RN  - EC 3.4.25.1 (Proteasome Endopeptidase Complex)
SB  - IM
MH  - Cellular Senescence/*physiology
MH  - Enzyme Activation
MH  - Homeostasis
MH  - Proteasome Endopeptidase Complex/*metabolism
MH  - Proteins/*metabolism
RF  - 44
EDAT- 2008/05/29 09:00
MHDA- 2008/12/17 09:00
CRDT- 2008/05/29 09:00
PHST- 2008/05/29 09:00 [pubmed]
PHST- 2008/12/17 09:00 [medline]
PHST- 2008/05/29 09:00 [entrez]
AID - 10.1002/iub.99 [doi]
PST - ppublish
SO  - IUBMB Life. 2008 Oct;60(10):651-5. doi: 10.1002/iub.99.

PMID- 1915694
OWN - NLM
STAT- MEDLINE
DCOM- 19911107
LR  - 20190907
IS  - 0531-5565 (Print)
IS  - 0531-5565 (Linking)
VI  - 26
IP  - 2-3
DP  - 1991
TI  - Altered cell function in microgravity.
PG  - 247-56
AB  - Physiological changes in humans during spaceflight upon return to earth have been 
      attributed to systemic adaptation, response to stress, and lack of normal 
      exercise. Studies from the Skylab, SL-3, and D-1 missions have demonstrated that 
      significant physiological alterations are seen in single cell prokaryotes and 
      eukaryotes, as well as in animal tissues. Basic cellular functions such as 
      electrolyte concentration, cell growth rate, glucose utilization, bone formation, 
      response to growth stimulation, and exocytosis are modified in microgravity. Many 
      of the physiological changes seen in humans, vertebrate and simple organisms in 
      spaceflight may originate from dysfunction of basic biological mechanisms caused 
      by microgravity. Aging humans share many of the symptoms seen in astronauts 
      during spaceflight. These include reduced cardiac function, loss of bone and 
      reduced immune response and orthostatic hypotension. It is possible that some of 
      physiological adaptations seen in aging may share common physiological basis with 
      those changes seen in spaceflight. Since microgravity affects prokaryotic and 
      eukaryotic cell function at a subcellular and molecular level, space offers us an 
      opportunity to learn more about basic biological mechanisms which are essential 
      to life.
FAU - Hughes-Fulford, M
AU  - Hughes-Fulford M
AD  - University of California Medical Center, San Francisco.
LA  - eng
PT  - Journal Article
PT  - Review
PL  - England
TA  - Exp Gerontol
JT  - Experimental gerontology
JID - 0047061
SB  - IM
MH  - Adaptation, Physiological
MH  - Animals
MH  - *Cell Physiological Phenomena
MH  - Cellular Senescence/physiology
MH  - Eukaryotic Cells/physiology
MH  - Humans
MH  - Prokaryotic Cells/physiology
MH  - Space Flight
MH  - Weightlessness/*adverse effects
RF  - 50
OTO - NASA
OT  - NASA Discipline Cell Biology
OT  - NASA Discipline Number 40-20
OT  - NASA Program Space Biology
OT  - Non-NASA Center
SFM - Flight Experiment
SFM - STS-51B Shuttle Project
SFM - STS-61A Shuttle Project
SFM - Salyut Project
SFM - Skylab 3 Project
SFM - long duration
SFM - manned
SFM - short duration
FIR - Hughes-Fulford, M
IR  - Hughes-Fulford M
IRAD- VA Med Ctr, San Francisco, CA, Metabolic Research
EDAT- 1991/01/01 00:00
MHDA- 1991/01/01 00:01
CRDT- 1991/01/01 00:00
PHST- 1991/01/01 00:00 [pubmed]
PHST- 1991/01/01 00:01 [medline]
PHST- 1991/01/01 00:00 [entrez]
AID - 10.1016/0531-5565(91)90017-g [doi]
PST - ppublish
SO  - Exp Gerontol. 1991;26(2-3):247-56. doi: 10.1016/0531-5565(91)90017-g.

PMID- 21093163
OWN - NLM
STAT- MEDLINE
DCOM- 20111207
LR  - 20211020
IS  - 1879-355X (Electronic)
IS  - 0360-3016 (Print)
IS  - 0360-3016 (Linking)
VI  - 81
IP  - 3
DP  - 2011 Nov 1
TI  - MicroRNA regulation of ionizing radiation-induced premature senescence.
PG  - 839-48
LID - 10.1016/j.ijrobp.2010.09.048 [doi]
AB  - PURPOSE: MicroRNAs (miRNAs) have emerged as critical regulators of many cellular 
      pathways. Ionizing radiation (IR) exposure causes DNA damage and induces 
      premature senescence. However, the role of miRNAs in IR-induced senescence has 
      not been well defined. Thus, the purpose of this study was to identify and 
      characterize senescence-associated miRNAs (SA-miRNAs) and to investigate the role 
      of SA-miRNAs in IR-induced senescence. METHODS AND MATERIALS: In human lung 
      (WI-38) fibroblasts, premature senescence was induced either by IR or busulfan 
      (BU) treatment, and replicative senescence was accomplished by serial passaging. 
      MiRNA microarray were used to identify SA-miRNAs, and real-time reverse 
      transcription (RT)-PCR validated the expression profiles of SA-miRNAs in various 
      senescent cells. The role of SA-miRNAs in IR-induced senescence was characterized 
      by knockdown of miRNA expression, using anti-miRNA oligonucleotides or by miRNA 
      overexpression through the transfection of pre-miRNA mimics. RESULTS: We 
      identified eight SA-miRNAs, four of which were up-regulated (miR-152, -410, -431, 
      and -493) and four which were down-regulated (miR-155, -20a, -25, and -15a), that 
      are differentially expressed in both prematurely senescent (induced by IR or BU) 
      and replicatively senescent WI-38 cells. Validation of the expression of these 
      SA-miRNAs indicated that down-regulation of miR-155, -20a, -25, and -15a is a 
      characteristic miRNA expression signature of cellular senescence. Functional 
      analyses revealed that knockdown of miR-155 or miR-20a, but not miR-25 or 
      miR-15a, markedly enhanced IR-induced senescence, whereas ectopic overexpression 
      of miR-155 or miR-20a significantly inhibited senescence induction. Furthermore, 
      our studies indicate that miR-155 modulates IR-induced senescence by acting 
      downstream of the p53 and p38 mitogen-activated protein kinase (MAPK) pathways 
      and in part via regulating tumor protein 53-induced nuclear protein 1 (TP53INP1) 
      expression. CONCLUSION: Our results suggest that SA-miRNAs are involved in the 
      regulation of IR-induced senescence, so targeting these miRNAs may be a novel 
      approach for modulating cellular response to radiation exposure.
CI  - Copyright © 2011 Elsevier Inc. All rights reserved.
FAU - Wang, Yong
AU  - Wang Y
AD  - Department of Pathology and Laboratory Medicine, Medical University of South 
      Carolina, Charleston, South Carolina 29425, USA. wangy@musc.edu
FAU - Scheiber, Melissa N
AU  - Scheiber MN
FAU - Neumann, Carola
AU  - Neumann C
FAU - Calin, George A
AU  - Calin GA
FAU - Zhou, Daohong
AU  - Zhou D
LA  - eng
GR  - C06 RR014516/RR/NCRR NIH HHS/United States
GR  - RR014516/RR/NCRR NIH HHS/United States
GR  - R01 CA122023-03/CA/NCI NIH HHS/United States
GR  - R01 AI080421/AI/NIAID NIH HHS/United States
GR  - R01 CA122023/CA/NCI NIH HHS/United States
GR  - C06 RR014516-01/RR/NCRR NIH HHS/United States
GR  - R01 CA122023-04/CA/NCI NIH HHS/United States
GR  - CA08860/CA/NCI NIH HHS/United States
GR  - R01 CA086860-09/CA/NCI NIH HHS/United States
GR  - CA122023/CA/NCI NIH HHS/United States
GR  - R01 CA086860-04/CA/NCI NIH HHS/United States
GR  - R01 CA122023-05/CA/NCI NIH HHS/United States
GR  - R01 CA086860/CA/NCI NIH HHS/United States
GR  - U19 AI067770/AI/NIAID NIH HHS/United States
GR  - U19 AI067770-05/AI/NIAID NIH HHS/United States
GR  - R01 CA086860-10/CA/NCI NIH HHS/United States
PT  - Journal Article
PT  - Research Support, N.I.H., Extramural
DEP - 20101117
PL  - United States
TA  - Int J Radiat Oncol Biol Phys
JT  - International journal of radiation oncology, biology, physics
JID - 7603616
RN  - 0 (MicroRNAs)
RN  - G1LN9045DK (Busulfan)
SB  - IM
MH  - Busulfan
MH  - Cell Line
MH  - Cellular Senescence/*genetics/radiation effects
MH  - DNA Damage
MH  - Down-Regulation
MH  - Fibroblasts/drug effects/physiology/radiation effects
MH  - Gene Silencing
MH  - Humans
MH  - MicroRNAs/analysis/*physiology
MH  - Microarray Analysis
MH  - Neoplasms/radiotherapy
MH  - Real-Time Polymerase Chain Reaction/methods
MH  - Up-Regulation
PMC - PMC3056910
MID - NIHMS245119
EDAT- 2010/11/26 06:00
MHDA- 2011/12/13 00:00
CRDT- 2010/11/25 06:00
PHST- 2010/08/04 00:00 [received]
PHST- 2010/09/20 00:00 [revised]
PHST- 2010/09/24 00:00 [accepted]
PHST- 2010/11/25 06:00 [entrez]
PHST- 2010/11/26 06:00 [pubmed]
PHST- 2011/12/13 00:00 [medline]
AID - S0360-3016(10)03357-2 [pii]
AID - 10.1016/j.ijrobp.2010.09.048 [doi]
PST - ppublish
SO  - Int J Radiat Oncol Biol Phys. 2011 Nov 1;81(3):839-48. doi: 
      10.1016/j.ijrobp.2010.09.048. Epub 2010 Nov 17.

PMID- 8598035
OWN - NLM
STAT- MEDLINE
DCOM- 19960423
LR  - 20210108
IS  - 0092-8674 (Print)
IS  - 0092-8674 (Linking)
VI  - 84
IP  - 4
DP  - 1996 Feb 23
TI  - Replicative senescence: an old lives' tale?
PG  - 497-500
FAU - Campisi, J
AU  - Campisi J
AD  - Life Sciences Division, Department of Cancer Biology, Berkeley National 
      Laboratory, University of California, 94720, USA.
LA  - eng
PT  - Journal Article
PT  - Review
PL  - United States
TA  - Cell
JT  - Cell
JID - 0413066
SB  - IM
MH  - Animals
MH  - Cell Cycle/physiology
MH  - *Cells
MH  - Cellular Senescence/physiology
MH  - Humans
RF  - 25
EDAT- 1996/02/23 00:00
MHDA- 1996/02/23 00:01
CRDT- 1996/02/23 00:00
PHST- 1996/02/23 00:00 [pubmed]
PHST- 1996/02/23 00:01 [medline]
PHST- 1996/02/23 00:00 [entrez]
AID - S0092-8674(00)81023-5 [pii]
AID - 10.1016/s0092-8674(00)81023-5 [doi]
PST - ppublish
SO  - Cell. 1996 Feb 23;84(4):497-500. doi: 10.1016/s0092-8674(00)81023-5.

PMID- 14602948
OWN - NLM
STAT- MEDLINE
DCOM- 20031107
LR  - 20171116
IS  - 1539-6150 (Electronic)
IS  - 1539-6150 (Linking)
VI  - 2001
IP  - 1
DP  - 2001 Oct 3
TI  - More than a sum of our cells.
PG  - oa4
AB  - Cells in the body grow and die, cells in lab dishes grow and die, and individual 
      organisms grow and die. The parallels seem maddeningly obvious, but scores of 
      scientists still labor to draw the correct connections, to uncover the mechanisms 
      that underlie aging in cell culture flasks and in whole animals. Do our cells 
      stop growing, quit working, cease dividing, or start dying as we age? Do we die 
      when our cells do, or are we somehow more than the sum of our cells? For decades, 
      scientists have searched for evidence that links changes in cell growth, cell 
      function, cell division, and cell death to the phenomenon we call aging. Although 
      definitive proof eludes them, researchers continue to conduct experiments in 
      tissue culture and in animal models, amassing information that points us toward a 
      greater understanding of what aging is--and is not.
FAU - Hopkin, K
AU  - Hopkin K
LA  - eng
PT  - Journal Article
PT  - Review
DEP - 20011003
PL  - United States
TA  - Sci Aging Knowledge Environ
JT  - Science of aging knowledge environment : SAGE KE
JID - 101146039
SB  - IM
MH  - Aging/pathology/*physiology
MH  - Animals
MH  - Cells, Cultured
MH  - Cellular Senescence/*physiology
MH  - Humans
MH  - Life Expectancy
RF  - 42
EDAT- 2003/11/07 05:00
MHDA- 2003/11/07 05:01
CRDT- 2003/11/07 05:00
PHST- 2003/11/07 05:00 [pubmed]
PHST- 2003/11/07 05:01 [medline]
PHST- 2003/11/07 05:00 [entrez]
AID - 2001/1/oa4 [pii]
AID - 10.1126/sageke.2001.1.oa4 [doi]
PST - epublish
SO  - Sci Aging Knowledge Environ. 2001 Oct 3;2001(1):oa4. doi: 
      10.1126/sageke.2001.1.oa4.

PMID- 11164469
OWN - NLM
STAT- MEDLINE
DCOM- 20010510
LR  - 20190831
IS  - 0047-6374 (Print)
IS  - 0047-6374 (Linking)
VI  - 121
IP  - 1-3
DP  - 2000 Dec 20
TI  - Apoptotic capability in ageing T cells.
PG  - 151-9
AB  - The ageing immune system shows a gradual decline in responsiveness to antigens 
      and tumours due to the emergence of immunosenescence. The main functions of T 
      cells are activation, anergy and apoptosis and these are all affected during 
      ageing. Apoptosis is vital in controlling cell numbers, deleting self-reactive T 
      cells and maintaining immune surveillance. One of the principle instigators of 
      death involves the CD95:CD95-ligand interaction and as T cells age both receptor 
      and ligand levels increase. This view will describe the current knowledge of the 
      apoptotic susceptibility of ageing T cells and evaluate the factors that may 
      affect the apoptotic capability of immunosenescent T cells.
FAU - McLeod, J D
AU  - McLeod JD
AD  - Centre for Research in Biomedicine, Faculty of Applied Sciences, University of 
      the West of England, Coldharbour Lane, Bristol BS16 1QY, UK. 
      julie.mcleod@uwe.ac.uk
LA  - eng
PT  - Journal Article
PT  - Review
PL  - Ireland
TA  - Mech Ageing Dev
JT  - Mechanisms of ageing and development
JID - 0347227
SB  - IM
MH  - Apoptosis/*physiology
MH  - Cellular Senescence/physiology
MH  - Humans
MH  - Immune System/physiology
MH  - T-Lymphocytes/*physiology
RF  - 60
EDAT- 2001/02/13 11:00
MHDA- 2001/05/22 10:01
CRDT- 2001/02/13 11:00
PHST- 2001/02/13 11:00 [pubmed]
PHST- 2001/05/22 10:01 [medline]
PHST- 2001/02/13 11:00 [entrez]
AID - S0047637400002062 [pii]
AID - 10.1016/s0047-6374(00)00206-2 [doi]
PST - ppublish
SO  - Mech Ageing Dev. 2000 Dec 20;121(1-3):151-9. doi: 10.1016/s0047-6374(00)00206-2.

PMID- 9673450
OWN - NLM
STAT- MEDLINE
DCOM- 19981005
LR  - 20191102
IS  - 1045-4403 (Print)
IS  - 1045-4403 (Linking)
VI  - 8
IP  - 1
DP  - 1998
TI  - Age-dependent modifications of gene expression in human fibroblasts.
PG  - 43-80
AB  - Normal human fibroblasts exhibit a limited proliferative potential in culture. 
      When populations are serially subcultured, they grow well initially, but 
      ultimately reach a stage when they are no longer able to proliferate in response 
      to mitogenic stimuli. This state is designated "replicative senescence". In 
      addition to failure to proliferate, numerous morphological and physiological 
      changes characterize the senescent phenotype. Both stochastic and genetic 
      mechanisms have been postulated as causal effectors of the aging process. 
      However, the pathway leading to cellular senescence is likely to be complex with 
      numerous changes. In this article we provide an overview of cell and molecular 
      changes that occur during cell aging, with special emphasis on signal 
      transduction pathways and cell cycle proteins that are likely to play key roles 
      in determining the limited replicative life span and the changes that occur.
FAU - Cristofalo, V J
AU  - Cristofalo VJ
AD  - Center for Gerontological Research, Allegheny University of the Health Sciences, 
      Hahnemann School of Medicine, Philadelphia, PA 19129, USA.
FAU - Volker, C
AU  - Volker C
FAU - Francis, M K
AU  - Francis MK
FAU - Tresini, M
AU  - Tresini M
LA  - eng
PT  - Journal Article
PT  - Review
PL  - United States
TA  - Crit Rev Eukaryot Gene Expr
JT  - Critical reviews in eukaryotic gene expression
JID - 9007261
SB  - IM
MH  - Animals
MH  - Cellular Senescence/*genetics/physiology
MH  - Fibroblasts/*metabolism/*physiology
MH  - Gene Expression Regulation/genetics/*physiology
MH  - Humans
RF  - 261
EDAT- 1998/07/23 00:00
MHDA- 1998/07/23 00:01
CRDT- 1998/07/23 00:00
PHST- 1998/07/23 00:00 [pubmed]
PHST- 1998/07/23 00:01 [medline]
PHST- 1998/07/23 00:00 [entrez]
AID - 10.1615/critreveukargeneexpr.v8.i1.30 [doi]
PST - ppublish
SO  - Crit Rev Eukaryot Gene Expr. 1998;8(1):43-80. doi: 
      10.1615/critreveukargeneexpr.v8.i1.30.

PMID- 12200035
OWN - NLM
STAT- MEDLINE
DCOM- 20021220
LR  - 20220227
IS  - 1357-2725 (Print)
IS  - 1357-2725 (Linking)
VI  - 34
IP  - 11
DP  - 2002 Nov
TI  - Cancer and aging: a model for the cancer promoting effects of the aging stroma.
PG  - 1401-14
AB  - The incidence of cancer rises exponentially with age in humans and many other 
      mammalian species. Malignant tumors are caused by an accumulation of oncogenic 
      mutations. In addition, malignant tumorigenesis requires a permissive tissue 
      environment in which mutant cells can survive, proliferate, and express their 
      neoplastic phenotype. We propose that the age-related increase in cancer results 
      from a synergy between the accumulation of mutations and age-related, 
      pro-oncogenic changes in the tissue milieu. Most age-related cancers derive from 
      the epithelial cells of renewable tissues. An important element of epithelial 
      tissues is the stroma, the sub-epithelial layer composed of extracellular matrix 
      and several cell types. The stroma is maintained, remodeled and repaired by 
      resident fibroblasts, supports and instructs the epithelium, and is essential for 
      epithelial function. One change that occurs in tissues during aging is the 
      accumulation of epithelial cells and fibroblasts that have undergone cellular 
      senescence. Cellular senescence irreversibly arrests proliferation in response to 
      damage or stimuli that put cells at risk for neoplastic transformation. Senescent 
      cells secrete factors that can disrupt tissue architecture and/or stimulate 
      nearby cells to proliferate. We therefore speculate that their presence may 
      create a pro-oncogenic tissue environment that synergizes with oncogenic 
      mutations to drive the rise in cancer incidence with age. Recent evidence lends 
      support to this idea, and suggests that senescent stromal fibroblasts may be 
      particularly adept at creating a tissue environment that can promote the 
      development of age-related epithelial cancers.
FAU - Krtolica, Ana
AU  - Krtolica A
AD  - Lawrence Berkeley National Laboratory, Life Sciences Division, Mailstop 84-171, 1 
      Cyclotron Road, Berkeley, CA 94720, USA.
FAU - Campisi, Judith
AU  - Campisi J
LA  - eng
PT  - Journal Article
PT  - Research Support, Non-U.S. Gov't
PT  - Research Support, U.S. Gov't, Non-P.H.S.
PT  - Research Support, U.S. Gov't, P.H.S.
PT  - Review
PL  - Netherlands
TA  - Int J Biochem Cell Biol
JT  - The international journal of biochemistry & cell biology
JID - 9508482
SB  - IM
MH  - Age Factors
MH  - Aging/*physiology
MH  - Animals
MH  - Cellular Senescence/*physiology
MH  - Epithelial Cells/physiology
MH  - Fibroblasts/physiology
MH  - Humans
MH  - Neoplasms/*physiopathology
MH  - Phenotype
MH  - Stromal Cells/*physiology
RF  - 125
EDAT- 2002/08/30 10:00
MHDA- 2002/12/21 04:00
CRDT- 2002/08/30 10:00
PHST- 2002/08/30 10:00 [pubmed]
PHST- 2002/12/21 04:00 [medline]
PHST- 2002/08/30 10:00 [entrez]
AID - S1357272502000535 [pii]
AID - 10.1016/s1357-2725(02)00053-5 [doi]
PST - ppublish
SO  - Int J Biochem Cell Biol. 2002 Nov;34(11):1401-14. doi: 
      10.1016/s1357-2725(02)00053-5.

PMID- 20980722
OWN - NLM
STAT- MEDLINE
DCOM- 20120403
LR  - 20171116
IS  - 1423-0003 (Electronic)
IS  - 0304-324X (Linking)
VI  - 57
IP  - 5
DP  - 2011
TI  - Systemic and cellular reflections on ageing and the circadian oscillator: a 
      mini-review.
PG  - 427-34
LID - 10.1159/000320673 [doi]
AB  - From circulation to digestion to excretion, a circadian clock synchronizes most 
      aspects of mammalian physiology with the solar day. During normal ageing, this 
      daily coordination gradually erodes, and during pathological ageing such erosion 
      is exacerbated. Recent experiments suggest that therapies aimed at sustaining 
      circadian function increase quality of life in elderly patients. Hence, a better 
      understanding of the interactions between the circadian clock and ageing - at 
      both cellular and systemic levels - could lead to direct benefits for aged 
      individuals.
CI  - Copyright © 2010 S. Karger AG, Basel.
FAU - Brown, Steven A
AU  - Brown SA
AD  - Department of Pharmacology and Toxicology, University of Zurich, Switzerland. 
      steven.brown @ pharma.uzh.ch
FAU - Pagani, Lucia
AU  - Pagani L
FAU - Cajochen, Christian
AU  - Cajochen C
FAU - Eckert, Anne
AU  - Eckert A
LA  - eng
PT  - Journal Article
PT  - Review
DEP - 20101028
PL  - Switzerland
TA  - Gerontology
JT  - Gerontology
JID - 7601655
SB  - IM
MH  - *Adaptation, Biological/genetics/physiology
MH  - Aged
MH  - *Aging/genetics/physiology
MH  - Animals
MH  - Biological Evolution
MH  - *Cellular Senescence/genetics/physiology
MH  - Chronobiology Discipline
MH  - Chronotherapy/*methods
MH  - Circadian Clocks/physiology
MH  - Circadian Rhythm/*physiology
MH  - Humans
EDAT- 2010/10/29 06:00
MHDA- 2012/04/04 06:00
CRDT- 2010/10/29 06:00
PHST- 2010/02/09 00:00 [received]
PHST- 2010/08/26 00:00 [accepted]
PHST- 2010/10/29 06:00 [entrez]
PHST- 2010/10/29 06:00 [pubmed]
PHST- 2012/04/04 06:00 [medline]
AID - 000320673 [pii]
AID - 10.1159/000320673 [doi]
PST - ppublish
SO  - Gerontology. 2011;57(5):427-34. doi: 10.1159/000320673. Epub 2010 Oct 28.

PMID- 9624027
OWN - NLM
STAT- MEDLINE
DCOM- 19980619
LR  - 20190701
IS  - 0098-7484 (Print)
IS  - 0098-7484 (Linking)
VI  - 279
IP  - 21
DP  - 1998 Jun 3
TI  - Telomerase and the aging cell: implications for human health.
PG  - 1732-5
AB  - Recent research has shown that inserting a gene for the protein component of 
      telomerase into senescent human cells reextends their telomeres to lengths 
      typical of young cells, and the cells then display all the other identifiable 
      characteristics of young, healthy cells. This advance not only suggests that 
      telomeres are the central timing mechanism for cellular aging, but also 
      demonstrates that such a mechanism can be reset, extending the replicative life 
      span of such cells and resulting in markers of gene expression typical of 
      "younger" (ie, early passage) cells without the hallmarks of malignant 
      transformation. It is now possible to explore the fundamental cellular mechanisms 
      underlying human aging, clarifying the role played by replicative senescence. By 
      implication, we may soon be able to determine the extent to which the major 
      causes of death and disability in aging populations in developed 
      countries-cancer, atherosclerosis, osteoarthritis, macular degeneration, and 
      Alzheimer dementia--are attributable to such fundamental mechanisms. If they are 
      amenable to prevention or treatment by alteration of cellular senescence, the 
      clinical implications have few historic precedents.
FAU - Fossel, M
AU  - Fossel M
AD  - Department of Medicine, Michigan State University College of Human Medicine, East 
      Lansing, USA. Mfossel@aol.com
LA  - eng
PT  - Journal Article
PT  - Review
PL  - United States
TA  - JAMA
JT  - JAMA
JID - 7501160
RN  - EC 2.7.7.49 (Telomerase)
SB  - IM
MH  - Aging/*physiology
MH  - Animals
MH  - Cell Division
MH  - Cell Transformation, Neoplastic
MH  - Cellular Senescence/genetics/*physiology
MH  - Disease
MH  - Humans
MH  - Telomerase/genetics/*physiology
MH  - Telomere/*physiology
RF  - 82
EDAT- 1998/06/12 02:03
MHDA- 2001/08/14 10:01
CRDT- 1998/06/12 02:03
PHST- 1998/06/12 02:03 [pubmed]
PHST- 2001/08/14 10:01 [medline]
PHST- 1998/06/12 02:03 [entrez]
AID - jsc80011 [pii]
AID - 10.1001/jama.279.21.1732 [doi]
PST - ppublish
SO  - JAMA. 1998 Jun 3;279(21):1732-5. doi: 10.1001/jama.279.21.1732.

PMID- 19181713
OWN - NLM
STAT- MEDLINE
DCOM- 20090422
LR  - 20211020
IS  - 1758-535X (Electronic)
IS  - 1079-5006 (Print)
IS  - 1079-5006 (Linking)
VI  - 64
IP  - 2
DP  - 2009 Feb
TI  - Is there a role for new invertebrate models for aging research?
PG  - 192-4
LID - 10.1093/gerona/gln059 [doi]
FAU - Austad, Steven N
AU  - Austad SN
AD  - Department of Cellular and Structural Biology, Barshop Institute for Longevity 
      and Aging Studies, University of Texas Health Science Center San Antonio, San 
      Antonio, TX 78245, USA. austad@uthscsa.edu
LA  - eng
PT  - Journal Article
PT  - Review
DEP - 20090130
PL  - United States
TA  - J Gerontol A Biol Sci Med Sci
JT  - The journals of gerontology. Series A, Biological sciences and medical sciences
JID - 9502837
SB  - IM
MH  - Aging/genetics/*physiology
MH  - Animals
MH  - Biomedical Research
MH  - Cellular Senescence/genetics/*physiology
MH  - Cnidaria
MH  - Invertebrates/cytology/genetics/*physiology
MH  - Longevity/genetics/physiology
MH  - *Models, Animal
MH  - Sensitivity and Specificity
PMC - PMC2655024
EDAT- 2009/02/03 09:00
MHDA- 2009/04/23 09:00
CRDT- 2009/02/03 09:00
PHST- 2009/02/03 09:00 [entrez]
PHST- 2009/02/03 09:00 [pubmed]
PHST- 2009/04/23 09:00 [medline]
AID - gln059 [pii]
AID - 10.1093/gerona/gln059 [doi]
PST - ppublish
SO  - J Gerontol A Biol Sci Med Sci. 2009 Feb;64(2):192-4. doi: 10.1093/gerona/gln059. 
      Epub 2009 Jan 30.

PMID- 16209350
OWN - NLM
STAT- MEDLINE
DCOM- 20051220
LR  - 20171116
IS  - 0032-5422 (Print)
IS  - 0032-5422 (Linking)
VI  - 51
IP  - 2
DP  - 2005
TI  - [Eukaryotic DNA polymerases].
PG  - 130-9
AB  - Knowledge about eukaryotic DNA polymerases has increased considerably during 
      recent years. Much have been learnt about both the structures and the functions 
      of "classical" DNA polymerases alpha, beta, delta, epsilon and gamma. New DNA 
      polymerases that possess very unusual functions have been identified. They are 
      able to perform translesional synthesis, take part in somatic hypermutation and 
      prevent some cancers. Much attention has also been devoted to the role of 3'-->5' 
      exonuclease activity in the accuracy of DNA synthesis. On the other hand, it have 
      been shown that there are also negative aspects of the activity of DNA 
      polymerases. Lack of some DNA polymerases or even their altered functions may 
      lead to carcinogenesis and accelerate the process of ageing.
FAU - Czechowska, Agnieszka
AU  - Czechowska A
AD  - Department of Molecular Genetics, University of Lodz, 12/16 Banacha St., 90-237 
      Lodz, Poland.
FAU - Błasiak, Janusz
AU  - Błasiak J
LA  - pol
PT  - Journal Article
PT  - Review
TT  - Eukariotyczne polimerazy DNA.
PL  - Poland
TA  - Postepy Biochem
JT  - Postepy biochemii
JID - 0023525
RN  - EC 2.7.7.7 (DNA-Directed DNA Polymerase)
SB  - IM
MH  - Animals
MH  - Cellular Senescence/physiology
MH  - *DNA Repair
MH  - *DNA Replication
MH  - DNA-Directed DNA Polymerase/*metabolism
MH  - Eukaryotic Cells/*enzymology
MH  - Humans
RF  - 84
EDAT- 2005/10/08 09:00
MHDA- 2005/12/21 09:00
CRDT- 2005/10/08 09:00
PHST- 2005/10/08 09:00 [pubmed]
PHST- 2005/12/21 09:00 [medline]
PHST- 2005/10/08 09:00 [entrez]
PST - ppublish
SO  - Postepy Biochem. 2005;51(2):130-9.

PMID- 14698802
OWN - NLM
STAT- MEDLINE
DCOM- 20040521
LR  - 20190911
IS  - 0531-5565 (Print)
IS  - 0531-5565 (Linking)
VI  - 38
IP  - 11-12
DP  - 2003 Nov-Dec
TI  - Living forever and dying in the attempt.
PG  - 1231-41
AB  - Since the first cell culture was set at the beginning of the twentieth century it 
      was believed that all cultured cells, if provided with the proper conditions, 
      would replicate indefinitely. Sixty years later we overthrew this dogma by 
      finding that normal cells have a finite capacity to replicate and that only 
      abnormal or cancer cell populations can replicate indefinitely. We interpreted 
      these findings to bear on our understanding of the aging process. If, as had been 
      previously thought, normal cells can replicate indefinitely, then age changes 
      could not have an intracellular origin. Our findings demonstrated that, on the 
      contrary, age changes do have an intracellular origin. The hundreds of changes 
      that were subsequently found to precede the loss of replicative capacity have 
      been interpreted to be age changes and the finitude of replication to be an 
      expression of longevity determination. Subsequent findings by others have 
      determined the molecular mechanism that governs the finitude of normal cell 
      replicative capacity and how immortal cancer cells escape this inevitability. 
      Thus, key events in our understanding of aging, longevity determination and 
      cancer have been revealed.
FAU - Hayflick, Leonard
AU  - Hayflick L
AD  - Department of Anatomy, University of California, San Francisco, School of 
      Medicine, P.O. Box 89, The Sea Ranch, CA 95497, USA. len@gene.com
LA  - eng
PT  - Journal Article
PT  - Review
PL  - England
TA  - Exp Gerontol
JT  - Experimental gerontology
JID - 0047061
SB  - IM
MH  - Aging/physiology
MH  - Cell Survival/physiology
MH  - Cells, Cultured/physiology
MH  - Cellular Senescence/*physiology
MH  - Humans
MH  - Telomere/physiology
RF  - 93
EDAT- 2003/12/31 05:00
MHDA- 2004/05/22 05:00
CRDT- 2003/12/31 05:00
PHST- 2003/12/31 05:00 [pubmed]
PHST- 2004/05/22 05:00 [medline]
PHST- 2003/12/31 05:00 [entrez]
AID - S0531556503002286 [pii]
AID - 10.1016/j.exger.2003.09.003 [doi]
PST - ppublish
SO  - Exp Gerontol. 2003 Nov-Dec;38(11-12):1231-41. doi: 10.1016/j.exger.2003.09.003.

PMID- 15888314
OWN - NLM
STAT- MEDLINE
DCOM- 20050901
LR  - 20171116
IS  - 0047-6374 (Print)
IS  - 0047-6374 (Linking)
VI  - 126
IP  - 6-7
DP  - 2005 Jun-Jul
TI  - Making ends meet in old age: DSB repair and aging.
PG  - 621-8
AB  - Accumulation of somatic mutations has long been considered as a major cause of 
      aging and age-related diseases such as cancer. Genomic rearrangements, which 
      arise from aberrant repair of DNA breaks, are the most characteristic component 
      of the mutation spectra in aging cells and tissues. The studies conducted in the 
      past few years provide further support for the role of DNA double-strand break 
      (DSB) repair in aging and cellular senescence. Evidence was obtained that in 
      addition to accumulation of mutations the efficiency and fidelity of repair 
      declines with age. We propose that DNA damage and age-related decline of DNA 
      repair form a vicious cycle leading to amplification of damage and progression of 
      aging, and discuss a hypothesis on how the interplay between the two pathways of 
      DSB repair, homologous recombination and nonhomologous end joining, may 
      contribute to the aging process.
FAU - Gorbunova, Vera
AU  - Gorbunova V
AD  - Department of Biology, University of Rochester, NY 14627, USA. 
      vgorbuno@mail.rochester.edu
FAU - Seluanov, Andrei
AU  - Seluanov A
LA  - eng
PT  - Journal Article
PT  - Research Support, Non-U.S. Gov't
PT  - Review
DEP - 20050324
PL  - Ireland
TA  - Mech Ageing Dev
JT  - Mechanisms of ageing and development
JID - 0347227
SB  - IM
MH  - Animals
MH  - Cellular Senescence/genetics/*physiology
MH  - DNA Damage/genetics/*physiology
MH  - DNA Repair/genetics/*physiology
MH  - Humans
MH  - Recombination, Genetic/genetics/*physiology
RF  - 102
EDAT- 2005/05/13 09:00
MHDA- 2005/09/02 09:00
CRDT- 2005/05/13 09:00
PHST- 2004/12/22 00:00 [received]
PHST- 2005/02/14 00:00 [revised]
PHST- 2005/02/14 00:00 [accepted]
PHST- 2005/05/13 09:00 [pubmed]
PHST- 2005/09/02 09:00 [medline]
PHST- 2005/05/13 09:00 [entrez]
AID - S0047-6374(05)00051-5 [pii]
AID - 10.1016/j.mad.2005.02.008 [doi]
PST - ppublish
SO  - Mech Ageing Dev. 2005 Jun-Jul;126(6-7):621-8. doi: 10.1016/j.mad.2005.02.008. 
      Epub 2005 Mar 24.

PMID- 17634317
OWN - NLM
STAT- MEDLINE
DCOM- 20070907
LR  - 20220409
IS  - 1079-5006 (Print)
IS  - 1079-5006 (Linking)
VI  - 62
IP  - 7
DP  - 2007 Jul
TI  - A life course approach to healthy aging, frailty, and capability.
PG  - 717-21
FAU - Kuh, Diana
AU  - Kuh D
CN  - New Dynamics of Ageing (NDA) Preparatory Network
LA  - eng
GR  - MC_U120063239/MRC_/Medical Research Council/United Kingdom
PT  - Editorial
PT  - Review
PL  - United States
TA  - J Gerontol A Biol Sci Med Sci
JT  - The journals of gerontology. Series A, Biological sciences and medical sciences
JID - 9502837
SB  - IM
MH  - Aged
MH  - Aging/*physiology
MH  - Cellular Senescence/physiology
MH  - Cognition/physiology
MH  - Frail Elderly
MH  - Humans
RF  - 54
EDAT- 2007/07/20 09:00
MHDA- 2007/09/08 09:00
CRDT- 2007/07/20 09:00
PHST- 2007/07/20 09:00 [pubmed]
PHST- 2007/09/08 09:00 [medline]
PHST- 2007/07/20 09:00 [entrez]
AID - 62/7/717 [pii]
AID - 10.1093/gerona/62.7.717 [doi]
PST - ppublish
SO  - J Gerontol A Biol Sci Med Sci. 2007 Jul;62(7):717-21. doi: 
      10.1093/gerona/62.7.717.

PMID- 21778628
OWN - NLM
STAT- MEDLINE
DCOM- 20120201
LR  - 20190902
IS  - 0300-9173 (Print)
IS  - 0300-9173 (Linking)
VI  - 48
IP  - 2
DP  - 2011
TI  - [Crucial role of apoptogenic protein in cellular apoptosis and senescense].
PG  - 138-41
FAU - Yamamoto, Eiichiro
AU  - Yamamoto E
FAU - Yasuda, Osamu
AU  - Yasuda O
FAU - Fukuo, Keisuke
AU  - Fukuo K
FAU - Rakugi, Hiromi
AU  - Rakugi H
FAU - Ogihara, Toshio
AU  - Ogihara T
FAU - Ogawa, Hisao
AU  - Ogawa H
LA  - jpn
PT  - Journal Article
PT  - Review
PL  - Japan
TA  - Nihon Ronen Igakkai Zasshi
JT  - Nihon Ronen Igakkai zasshi. Japanese journal of geriatrics
JID - 7507332
RN  - 0 (Apopt1 protein, mouse)
RN  - 0 (Apoptosis Regulatory Proteins)
RN  - 0 (Mitochondrial Proteins)
SB  - IM
MH  - Animals
MH  - Apoptosis/*physiology
MH  - Apoptosis Regulatory Proteins/*physiology
MH  - Arteriosclerosis/physiopathology
MH  - Cellular Senescence/*physiology
MH  - Mice
MH  - Mitochondrial Proteins/*physiology
MH  - Oxidative Stress/physiology
EDAT- 2011/07/23 06:00
MHDA- 2012/02/02 06:00
CRDT- 2011/07/23 06:00
PHST- 2011/07/23 06:00 [entrez]
PHST- 2011/07/23 06:00 [pubmed]
PHST- 2012/02/02 06:00 [medline]
AID - JST.JSTAGE/geriatrics/48.138 [pii]
AID - 10.3143/geriatrics.48.138 [doi]
PST - ppublish
SO  - Nihon Ronen Igakkai Zasshi. 2011;48(2):138-41. doi: 10.3143/geriatrics.48.138.

PMID- 8249497
OWN - NLM
STAT- MEDLINE
DCOM- 19931230
LR  - 20171116
IS  - 0001-527X (Print)
IS  - 0001-527X (Linking)
VI  - 40
IP  - 3
DP  - 1993
TI  - Transcription factors in cellular senescence and death.
PG  - 389-94
FAU - Sikora, E
AU  - Sikora E
AD  - Department of Cellular Biochemistry, M. Nencki Institute of Experimental Biology, 
      Warsaw, Poland.
LA  - eng
PT  - Journal Article
PT  - Review
PL  - Poland
TA  - Acta Biochim Pol
JT  - Acta biochimica Polonica
JID - 14520300R
RN  - 0 (Transcription Factors)
SB  - IM
GS  - c-fos
GS  - c-jun
GS  - c-myc
MH  - Animals
MH  - Apoptosis/physiology
MH  - Cell Death/*physiology
MH  - Cell Division/physiology
MH  - Cellular Senescence/*physiology
MH  - Humans
MH  - Transcription Factors/*physiology
RF  - 44
EDAT- 1993/01/01 00:00
MHDA- 1993/01/01 00:01
CRDT- 1993/01/01 00:00
PHST- 1993/01/01 00:00 [pubmed]
PHST- 1993/01/01 00:01 [medline]
PHST- 1993/01/01 00:00 [entrez]
PST - ppublish
SO  - Acta Biochim Pol. 1993;40(3):389-94.

PMID- 19251914
OWN - NLM
STAT- MEDLINE
DCOM- 20090422
LR  - 20211020
IS  - 1758-535X (Electronic)
IS  - 1079-5006 (Print)
IS  - 1079-5006 (Linking)
VI  - 64
IP  - 2
DP  - 2009 Feb
TI  - Epigenetics and aging: status, challenges, and needs for the future.
PG  - 195-8
LID - 10.1093/gerona/gln064 [doi]
AB  - The interest in exploring the role of epigenetics in the aging process has grown 
      tremendously in recent years as demonstrated, in part, by the steadily increasing 
      number of papers that have been published in the area. In addition, there has 
      been and continues to be rapid improvement in the technologies needed to do the 
      work. However, significant challenges remain, not the least of which is inherent 
      to the aging process itself, that is, that even given a uniform genetic 
      background and external environment, aging is a "heterogeneous" phenomenon with 
      variation in the expression of the aging phenotype evident both between and 
      within individuals. Thus, there is a pressing need to find experimental 
      approaches that recognize this reality and deal with it effectively whether it is 
      in the choice of animal model, cell, or tissue sampling or the use of techniques 
      capable of analyzing small samples, ideally in situ and in a longitudinal 
      fashion. Undoubtedly, because of the complexity of the situation and what are 
      likely to be very large data sets, bioinformatics and systems biology are also 
      going to be needed, something discussed in detail elsewhere in the report of the 
      meeting.
FAU - Kahn, Arnold
AU  - Kahn A
AD  - San Francisco Coordinating Center, California Pacific Medical Center, 185 Berry 
      Street, San Francisco, CA 94107, USA. arnold.kahn@ucsf.edu
FAU - Fraga, Mario F
AU  - Fraga MF
LA  - eng
GR  - U19 AG 032122/AG/NIA NIH HHS/United States
PT  - Journal Article
PT  - Research Support, N.I.H., Extramural
PT  - Research Support, Non-U.S. Gov't
PT  - Review
DEP - 20090227
PL  - United States
TA  - J Gerontol A Biol Sci Med Sci
JT  - The journals of gerontology. Series A, Biological sciences and medical sciences
JID - 9502837
SB  - IM
MH  - Aged
MH  - Aging/*genetics/physiology
MH  - Biomedical Research/standards/trends
MH  - Cellular Senescence/*genetics/physiology
MH  - Epigenesis, Genetic/genetics/*physiology
MH  - Forecasting
MH  - Geriatrics/trends
MH  - Humans
MH  - Needs Assessment
MH  - Sensitivity and Specificity
PMC - PMC2655019
EDAT- 2009/03/03 09:00
MHDA- 2009/04/23 09:00
CRDT- 2009/03/03 09:00
PHST- 2009/03/03 09:00 [entrez]
PHST- 2009/03/03 09:00 [pubmed]
PHST- 2009/04/23 09:00 [medline]
AID - gln064 [pii]
AID - 10.1093/gerona/gln064 [doi]
PST - ppublish
SO  - J Gerontol A Biol Sci Med Sci. 2009 Feb;64(2):195-8. doi: 10.1093/gerona/gln064. 
      Epub 2009 Feb 27.

PMID- 17134742
OWN - NLM
STAT- MEDLINE
DCOM- 20070420
LR  - 20171116
IS  - 0047-6374 (Print)
IS  - 0047-6374 (Linking)
VI  - 128
IP  - 1
DP  - 2007 Jan
TI  - The molecular basis of ageing in stem cells.
PG  - 137-48
AB  - Ageing is often defined in the context of telomerase activity and telomere length 
      regulation. Most somatic cells have limited replication ability and undergo 
      senescence eventually. Stem cells are unique as they possess more abundant 
      telomerase activity and are able to maintain telomere lengths for a longer 
      period. Embryonic stem cells are particularly resistant to ageing and can be 
      propagated indefinitely. Remarkably, adult somatic cells can be reprogrammed to 
      an ESC-like state by various means including cell fusion, exposure to ESC 
      cell-free extracts, enforced expression of specific molecules, and somatic cell 
      nuclear transfer. Thus, the rejuvenation of an 'aged' state can be effected by 
      the activation of specific key molecules in the cell. Here, we argue that 
      cellular ageing is a reversible process, and this is determined by the balance of 
      biological molecules which directly or indirectly control telomere length and 
      telomerase activity, either through altering gene expression and/or modulating 
      the epigenetic state of the chromatin.
FAU - Tam, Wai-Leong
AU  - Tam WL
AD  - Stem Cell & Developmental Biology, Genome Institute of Singapore, Singapore 
      138672, Singapore.
FAU - Ang, Yen-Sin
AU  - Ang YS
FAU - Lim, Bing
AU  - Lim B
LA  - eng
GR  - AI54973/AI/NIAID NIH HHS/United States
GR  - DK04763/DK/NIDDK NIH HHS/United States
PT  - Journal Article
PT  - Research Support, N.I.H., Extramural
PT  - Research Support, Non-U.S. Gov't
PT  - Review
DEP - 20061128
PL  - Ireland
TA  - Mech Ageing Dev
JT  - Mechanisms of ageing and development
JID - 0347227
SB  - IM
MH  - Animals
MH  - Cellular Senescence/*physiology
MH  - Embryonic Stem Cells/*physiology
MH  - Hematopoietic Stem Cells/*physiology
MH  - Humans
RF  - 133
EDAT- 2006/12/01 09:00
MHDA- 2007/04/21 09:00
CRDT- 2006/12/01 09:00
PHST- 2006/12/01 09:00 [pubmed]
PHST- 2007/04/21 09:00 [medline]
PHST- 2006/12/01 09:00 [entrez]
AID - S0047-6374(06)00253-3 [pii]
AID - 10.1016/j.mad.2006.11.020 [doi]
PST - ppublish
SO  - Mech Ageing Dev. 2007 Jan;128(1):137-48. doi: 10.1016/j.mad.2006.11.020. Epub 
      2006 Nov 28.

PMID- 22192307
OWN - NLM
STAT- MEDLINE
DCOM- 20121109
LR  - 20171116
IS  - 1557-8127 (Electronic)
IS  - 1540-658X (Linking)
VI  - 10
IP  - 3
DP  - 2012 Jun
TI  - Kinetic tracking of therapy-induced senescence using the real-time cell analyzer 
      single plate system.
PG  - 289-95
LID - 10.1089/adt.2011.0402 [doi]
AB  - In recent years, terminal growth arrest, that is, senescence, especially 
      therapy-induced senescence (TIS), has become a major subject in cancer research 
      and several fields of life sciences. Senescence is characterized by a specific 
      set of morphological and biochemical changes. However, methods that evidence 
      senescence induction are still very limited and show large variation between 
      individual examiners. Most notably, these assays are classical endpoint assays, 
      and, therefore, screening for senescence is time consuming and expensive. Here, 
      we describe an efficient, simple, and objective method to screen for TIS over 
      time by modifying the Real-Time Cell Analyzer SP system, thus enabling to pin 
      point the induction of senescence. This method continuously detects the cell's 
      impedance in each well of a 96-microwell plate that allows to observe increment 
      of cell size, a hallmark feature of cellular senescence. This technique is 
      suitable for high-throughput TIS screening by measuring several compounds, small 
      molecules, and/or cell lines simultaneously.
FAU - Weiland, Timo
AU  - Weiland T
AD  - Department of Internal Medicine I, Medical University Clinic, Tuebingen, Germany.
FAU - Berger, Alexander
AU  - Berger A
FAU - Essmann, Frank
AU  - Essmann F
FAU - Lauer, Ulrich M
AU  - Lauer UM
FAU - Bitzer, Michael
AU  - Bitzer M
FAU - Venturelli, Sascha
AU  - Venturelli S
LA  - eng
PT  - Journal Article
PT  - Research Support, Non-U.S. Gov't
DEP - 20111222
PL  - United States
TA  - Assay Drug Dev Technol
JT  - Assay and drug development technologies
JID - 101151468
RN  - 0 (Antineoplastic Agents)
SB  - IM
MH  - Antineoplastic Agents/*pharmacology
MH  - Biological Assay/*instrumentation
MH  - Cell Line, Tumor
MH  - Cell Separation/instrumentation/methods
MH  - Cellular Senescence/*drug effects/*physiology
MH  - Computer Systems
MH  - Equipment Design
MH  - Equipment Failure Analysis
MH  - Flow Injection Analysis/*instrumentation
MH  - Hep G2 Cells
MH  - Humans
MH  - Kinetics
MH  - Microfluidic Analytical Techniques/*instrumentation
MH  - Plethysmography, Impedance/*instrumentation/methods
EDAT- 2011/12/24 06:00
MHDA- 2012/11/10 06:00
CRDT- 2011/12/24 06:00
PHST- 2011/12/24 06:00 [entrez]
PHST- 2011/12/24 06:00 [pubmed]
PHST- 2012/11/10 06:00 [medline]
AID - 10.1089/adt.2011.0402 [doi]
PST - ppublish
SO  - Assay Drug Dev Technol. 2012 Jun;10(3):289-95. doi: 10.1089/adt.2011.0402. Epub 
      2011 Dec 22.

PMID- 21097471
OWN - NLM
STAT- MEDLINE
DCOM- 20110428
LR  - 20211020
IS  - 1362-4962 (Electronic)
IS  - 0305-1048 (Print)
IS  - 0305-1048 (Linking)
VI  - 39
IP  - Database issue
DP  - 2011 Jan
TI  - LSD: a leaf senescence database.
PG  - D1103-7
LID - 10.1093/nar/gkq1169 [doi]
AB  - By broad literature survey, we have developed a leaf senescence database (LSD, 
      http://www.eplantsenescence.org/) that contains a total of 1145 senescence 
      associated genes (SAGs) from 21 species. These SAGs were retrieved based on 
      genetic, genomic, proteomic, physiological or other experimental evidence, and 
      were classified into different categories according to their functions in leaf 
      senescence or morphological phenotypes when mutated. We made extensive 
      annotations for these SAGs by both manual and computational approaches, and users 
      can either browse or search the database to obtain information including 
      literatures, mutants, phenotypes, expression profiles, miRNA interactions, 
      orthologs in other plants and cross links to other databases. We have also 
      integrated a bioinformatics analysis platform WebLab into LSD, which allows users 
      to perform extensive sequence analysis of their interested SAGs. The SAG 
      sequences in LSD can also be downloaded readily for bulk analysis. We believe 
      that the LSD contains the largest number of SAGs to date and represents the most 
      comprehensive and informative plant senescence-related database, which would 
      facilitate the systems biology research and comparative studies on plant aging.
FAU - Liu, Xiaochuan
AU  - Liu X
AD  - College of Life Sciences, National Laboratory of Protein Engineering and Plant 
      Genetic Engineering and Center for Bioinformatics, Peking University, Beijing 
      100871, PR China.
FAU - Li, Zhonghai
AU  - Li Z
FAU - Jiang, Zhiqiang
AU  - Jiang Z
FAU - Zhao, Yi
AU  - Zhao Y
FAU - Peng, Jinying
AU  - Peng J
FAU - Jin, Jinpu
AU  - Jin J
FAU - Guo, Hongwei
AU  - Guo H
FAU - Luo, Jingchu
AU  - Luo J
LA  - eng
PT  - Journal Article
PT  - Research Support, Non-U.S. Gov't
DEP - 20101118
PL  - England
TA  - Nucleic Acids Res
JT  - Nucleic acids research
JID - 0411011
SB  - IM
MH  - Cellular Senescence/*genetics
MH  - *Databases, Genetic
MH  - Genes, Plant
MH  - Molecular Sequence Annotation
MH  - Plant Leaves/*growth & development
MH  - Sequence Analysis
MH  - Software
PMC - PMC3013730
EDAT- 2010/11/26 06:00
MHDA- 2011/04/29 06:00
CRDT- 2010/11/25 06:00
PHST- 2010/11/25 06:00 [entrez]
PHST- 2010/11/26 06:00 [pubmed]
PHST- 2011/04/29 06:00 [medline]
AID - gkq1169 [pii]
AID - 10.1093/nar/gkq1169 [doi]
PST - ppublish
SO  - Nucleic Acids Res. 2011 Jan;39(Database issue):D1103-7. doi: 10.1093/nar/gkq1169. 
      Epub 2010 Nov 18.

PMID- 7587128
OWN - NLM
STAT- MEDLINE
DCOM- 19951129
LR  - 20190825
IS  - 0091-7451 (Print)
IS  - 0091-7451 (Linking)
VI  - 59
DP  - 1994
TI  - Molecular and cell biology of replicative senescence.
PG  - 67-73
FAU - Dimri, G P
AU  - Dimri GP
AD  - Department of Cell and Molecular Biology, Lawrence Berkeley Laboratory, 
      University of California, Berkeley 94720, USA.
FAU - Campisi, J
AU  - Campisi J
LA  - eng
GR  - AG-09909/AG/NIA NIH HHS/United States
GR  - AG-11658/AG/NIA NIH HHS/United States
PT  - Journal Article
PT  - Research Support, U.S. Gov't, P.H.S.
PT  - Review
PL  - United States
TA  - Cold Spring Harb Symp Quant Biol
JT  - Cold Spring Harbor symposia on quantitative biology
JID - 1256107
RN  - 0 (Biomarkers)
RN  - 0 (Growth Inhibitors)
RN  - 9007-49-2 (DNA)
RN  - EC 3.2.1.23 (beta-Galactosidase)
SB  - IM
MH  - Animals
MH  - Biomarkers
MH  - Cell Division/genetics/*physiology
MH  - Cellular Senescence/genetics/*physiology
MH  - DNA/biosynthesis
MH  - Genes, Retinoblastoma
MH  - Genes, p53
MH  - Growth Inhibitors/physiology
MH  - Humans
MH  - Molecular Biology
MH  - Neoplasms/prevention & control
MH  - beta-Galactosidase/metabolism
RF  - 28
EDAT- 1994/01/01 00:00
MHDA- 1994/01/01 00:01
CRDT- 1994/01/01 00:00
PHST- 1994/01/01 00:00 [pubmed]
PHST- 1994/01/01 00:01 [medline]
PHST- 1994/01/01 00:00 [entrez]
AID - 10.1101/sqb.1994.059.01.010 [doi]
PST - ppublish
SO  - Cold Spring Harb Symp Quant Biol. 1994;59:67-73. doi: 
      10.1101/sqb.1994.059.01.010.

PMID- 14698806
OWN - NLM
STAT- MEDLINE
DCOM- 20040521
LR  - 20190911
IS  - 0531-5565 (Print)
IS  - 0531-5565 (Linking)
VI  - 38
IP  - 11-12
DP  - 2003 Nov-Dec
TI  - Photoaging as a consequence of natural and therapeutic ultraviolet 
      irradiation--studies on PUVA-induced senescence-like growth arrest of human 
      dermal fibroblasts.
PG  - 1265-70
AB  - Premature aging of the skin is a prominent side effect of psoralen 
      photoactivation, a therapy widely and successfully used for different skin 
      disorders. Recently, we demonstrated that treatment of fibroblasts with 
      8-methoxypsoralen and ultraviolet A irradiation resulted in growth arrest with 
      morphological and functional changes reminiscent of replicative senescence. In 
      this minireview we will focus on the similarities between intrinsic and extrinsic 
      aging and PUVA-induced senescence-like growth arrest both resulting in the loss 
      of the structural integrity of the dermal connective tissue as a hallmark of 
      intrinsic aging and photoaging (extrinsic aging) of the skin, and we will discuss 
      the important role of oxidative stress related telomere attrition in the 
      PUVA-induced phenotype of dermal fibroblasts. With the PUVA-induced growth arrest 
      of fibroblasts a new model has been added to the growing number of in vitro 
      models with longterm growth arrest upon exposure to sublethal stressors (i.e. 
      hyperoxia, hydrogen peroxide, ethanol), which are characterized by morphological 
      and functional changes common for cellular senescence. This model may be 
      particularly suited for further studies addressing mechanisms of stress-induced 
      senescence-like growth arrest in vitro and in vivo, since many dermatological 
      patients are treated with PUVA allowing the analysis of putative stress-induced 
      premature senescence in vivo.
FAU - Wlaschek, Meinhard
AU  - Wlaschek M
AD  - Department of Dermatology and Allergy, University of Ulm, Maienweg 12, Ulm 89081, 
      Germany.
FAU - Ma, Wenjian
AU  - Ma W
FAU - Jansen-Dürr, Pidder
AU  - Jansen-Dürr P
FAU - Scharffetter-Kochanek, Karin
AU  - Scharffetter-Kochanek K
LA  - eng
PT  - Journal Article
PT  - Research Support, Non-U.S. Gov't
PT  - Review
PL  - England
TA  - Exp Gerontol
JT  - Experimental gerontology
JID - 0047061
SB  - IM
MH  - Cell Division
MH  - Cellular Senescence/*radiation effects
MH  - Fibroblasts/radiation effects
MH  - Humans
MH  - *PUVA Therapy
MH  - Skin/radiation effects
MH  - Skin Aging/*radiation effects
RF  - 46
EDAT- 2003/12/31 05:00
MHDA- 2004/05/22 05:00
CRDT- 2003/12/31 05:00
PHST- 2003/12/31 05:00 [pubmed]
PHST- 2004/05/22 05:00 [medline]
PHST- 2003/12/31 05:00 [entrez]
AID - S0531556503002328 [pii]
AID - 10.1016/j.exger.2003.09.006 [doi]
PST - ppublish
SO  - Exp Gerontol. 2003 Nov-Dec;38(11-12):1265-70. doi: 10.1016/j.exger.2003.09.006.

PMID- 18200779
OWN - NLM
STAT- MEDLINE
DCOM- 20080214
LR  - 20191110
IS  - 0012-6667 (Print)
IS  - 0012-6667 (Linking)
VI  - 66 Spec No 1
DP  - 2006
TI  - [Can nifedipine prevent aging of blood vessels?].
PG  - 34-6
AB  - Vascular cell aging is thought to underlie atherosclerosis and it has been 
      hypothesized that it may be possible to delay the development of arteriosclerosis 
      by controlling the cell cycle. Administration of small, sub-antihypertensive 
      dosages of nifedipine has been associated with a decrease in beta-galactosidase 
      stain-positive cells (which is marker of cellular aging) and in atherosclerotic 
      plaque area in an experimental model. These data indicate that nifedipine 
      inhibited aging of vascular cells. Moreover, nifedipine inhibited inflammatory 
      cytokines and the induction of cell cycle regulator, i.e. inhibited proliferation 
      of vascular smooth muscle cells (VSMC). Further research is needed to define the 
      mechanisms by which nifedipine inhibits proliferation of VSMC.
FAU - Komuro, Issei
AU  - Komuro I
AD  - Department of Cardiovascular Science and Medicine, Chiba University Graduate 
      School of Medicine, Chiba, Japan.
LA  - jpn
PT  - Journal Article
PT  - Review
PL  - New Zealand
TA  - Drugs
JT  - Drugs
JID - 7600076
RN  - I9ZF7L6G2L (Nifedipine)
SB  - IM
EIN - Drugs. 2007;67(13):1849
MH  - Animals
MH  - Arteriosclerosis/*prevention & control
MH  - Blood Vessels/*drug effects
MH  - Cellular Senescence/drug effects
MH  - Muscle, Smooth, Vascular/drug effects
MH  - Nifedipine/*pharmacology
RF  - 4
EDAT- 2008/01/19 09:00
MHDA- 2008/02/15 09:00
CRDT- 2008/01/19 09:00
PHST- 2008/01/19 09:00 [pubmed]
PHST- 2008/02/15 09:00 [medline]
PHST- 2008/01/19 09:00 [entrez]
AID - 10.2165/00003495-200666991-00013 [doi]
PST - ppublish
SO  - Drugs. 2006;66 Spec No 1:34-6. doi: 10.2165/00003495-200666991-00013.

PMID- 8212787
OWN - NLM
STAT- MEDLINE
DCOM- 19931115
LR  - 20171116
IS  - 0044-281X (Print)
IS  - 0044-281X (Linking)
VI  - 26
IP  - 4
DP  - 1993 Jul-Aug
TI  - [Biology of aging].
PG  - 209-10
FAU - Martin, H
AU  - Martin H
LA  - ger
PT  - Editorial
TT  - Zur Biologie des Alterns.
PL  - Germany
TA  - Z Gerontol
JT  - Zeitschrift fur Gerontologie
JID - 0140107
SB  - IM
MH  - Aging/*physiology
MH  - Animals
MH  - Cellular Senescence/physiology
MH  - Humans
MH  - Models, Biological
MH  - Molecular Biology
EDAT- 1993/07/01 00:00
MHDA- 1993/07/01 00:01
CRDT- 1993/07/01 00:00
PHST- 1993/07/01 00:00 [pubmed]
PHST- 1993/07/01 00:01 [medline]
PHST- 1993/07/01 00:00 [entrez]
PST - ppublish
SO  - Z Gerontol. 1993 Jul-Aug;26(4):209-10.

PMID- 11403914
OWN - NLM
STAT- MEDLINE
DCOM- 20010719
LR  - 20190720
IS  - 0304-3835 (Print)
IS  - 0304-3835 (Linking)
VI  - 168
IP  - 2
DP  - 2001 Jul 26
TI  - Telomeres and replicative senescence: Is it only length that counts?
PG  - 111-6
AB  - Telomeres are well established as a major 'replicometer', counting the population 
      doublings in primary human cell cultures and ultimately triggering replicative 
      senescence. However, neither is the pace of this biological clock inert, nor is 
      there a fixed threshold telomere length acting as the universal trigger of 
      replicative senescence. The available data suggest that opening of the telomeric 
      loop and unscheduled exposure of the single-stranded G-rich telomeric overhang 
      might act like a semaphore to signal senescent cell cycle arrest. Short telomere 
      length, telomeric single-strand breaks, low levels of loop-stabilizing proteins, 
      or other factors may trigger this opening of the loop. Thus, both telomere 
      shortening and the ultimate signalling into senescence are able to integrate 
      different environmental and genetic factors, especially oxidative stress-mediated 
      damage, which might otherwise become a thread to genomic stability.
FAU - von Zglinicki, T
AU  - von Zglinicki T
AD  - Department of Gerontology, University of Newcastle, Wolfson Research Centre, 
      Newcastle General Hospital, Westgate Road, NE4 6BE, Newcastle upon Tyne, UK. 
      t.vonzglinicki@ncl.ac.uk
LA  - eng
PT  - Journal Article
PT  - Research Support, Non-U.S. Gov't
PT  - Review
PL  - Ireland
TA  - Cancer Lett
JT  - Cancer letters
JID - 7600053
SB  - IM
MH  - Cell Division/physiology
MH  - Cellular Senescence/*physiology
MH  - Humans
MH  - Telomere/*physiology
RF  - 43
EDAT- 2001/06/19 10:00
MHDA- 2001/07/20 10:01
CRDT- 2001/06/19 10:00
PHST- 2001/06/19 10:00 [pubmed]
PHST- 2001/07/20 10:01 [medline]
PHST- 2001/06/19 10:00 [entrez]
AID - S0304383501005468 [pii]
AID - 10.1016/s0304-3835(01)00546-8 [doi]
PST - ppublish
SO  - Cancer Lett. 2001 Jul 26;168(2):111-6. doi: 10.1016/s0304-3835(01)00546-8.

PMID- 11511396
OWN - NLM
STAT- MEDLINE
DCOM- 20011018
LR  - 20190901
IS  - 0047-6374 (Print)
IS  - 0047-6374 (Linking)
VI  - 122
IP  - 14
DP  - 2001 Sep 30
TI  - Gene therapy and the aging nervous system.
PG  - 1555-63
AB  - In recent years, the first attempts have been made to apply gene transfer 
      technology to protect neurons from death following neurological insults. There 
      has been sufficient progress in this area that it becomes plausible to consider 
      similar gene therapy approaches meant to delay aspects of aging of the nervous 
      system. In this review, we briefly consider such progress and how it might be 
      applied to the realm of the aging brain. Specifically, we consider: (a) the means 
      of delivery of such therapeutic genes; (b) the choice of such genes; and (c) 
      technical elaborations in gene delivery systems which can more tightly regulate 
      the magnitude and duration of transgene protection.
FAU - Ogle, W O
AU  - Ogle WO
AD  - Department of Biological Sciences, Stanford University, Stanford, CA 94305-5020, 
      USA. wogle@stanford.edu
FAU - Sapolsky, R M
AU  - Sapolsky RM
LA  - eng
PT  - Journal Article
PT  - Review
PL  - Ireland
TA  - Mech Ageing Dev
JT  - Mechanisms of ageing and development
JID - 0347227
SB  - IM
MH  - Aging/*physiology
MH  - Animals
MH  - Cellular Senescence/physiology
MH  - *Genetic Therapy/methods
MH  - Genetic Vectors
MH  - Humans
MH  - Nervous System/*physiopathology
MH  - Neurons
RF  - 47
EDAT- 2001/08/21 10:00
MHDA- 2001/10/19 10:01
CRDT- 2001/08/21 10:00
PHST- 2001/08/21 10:00 [pubmed]
PHST- 2001/10/19 10:01 [medline]
PHST- 2001/08/21 10:00 [entrez]
AID - S0047-6374(01)00286-X [pii]
AID - 10.1016/s0047-6374(01)00286-x [doi]
PST - ppublish
SO  - Mech Ageing Dev. 2001 Sep 30;122(14):1555-63. doi: 10.1016/s0047-6374(01)00286-x.

PMID- 19390840
OWN - NLM
STAT- MEDLINE
DCOM- 20090723
LR  - 20171116
IS  - 1432-0738 (Electronic)
IS  - 0340-5761 (Linking)
VI  - 83
IP  - 5
DP  - 2009 May
TI  - Mechanisms of telomere maintenance and attrition: linking cancer and ageing.
PG  - 405-6
LID - 10.1007/s00204-009-0428-9 [doi]
FAU - Hengstler, Jan G
AU  - Hengstler JG
FAU - Marchan, Rosemarie
AU  - Marchan R
FAU - Bolt, Hermann M
AU  - Bolt HM
LA  - eng
PT  - Editorial
PL  - Germany
TA  - Arch Toxicol
JT  - Archives of toxicology
JID - 0417615
SB  - IM
MH  - Aging/genetics/metabolism/*physiology
MH  - Animals
MH  - Cellular Senescence/genetics/physiology
MH  - Humans
MH  - Neoplasms/*genetics
MH  - Telomere/genetics/metabolism/*physiology
EDAT- 2009/04/25 09:00
MHDA- 2009/07/25 09:00
CRDT- 2009/04/25 09:00
PHST- 2009/04/25 09:00 [entrez]
PHST- 2009/04/25 09:00 [pubmed]
PHST- 2009/07/25 09:00 [medline]
AID - 10.1007/s00204-009-0428-9 [doi]
PST - ppublish
SO  - Arch Toxicol. 2009 May;83(5):405-6. doi: 10.1007/s00204-009-0428-9.

PMID- 16973209
OWN - NLM
STAT- MEDLINE
DCOM- 20061222
LR  - 20171116
IS  - 0098-2997 (Print)
IS  - 0098-2997 (Linking)
VI  - 27
IP  - 5-6
DP  - 2006 Oct-Dec
TI  - The involvement of macroautophagy in aging and anti-aging interventions.
PG  - 455-70
AB  - Macroautophagy is a process that sequesters and degrades organelles and 
      macromolecular constituents of cytoplasm for cellular restructuring and repair, 
      and as a source of nutrients for metabolic use in early starvation. Extensive 
      evidence has been reported that macroautophagy process declines with increasing 
      age. This impairment, probably due to ad libitum feeding, may cause accumulation 
      of altered structures leading to the age-related decline in cell functions. It 
      has been suggested that caloric restriction (CR) and disruption of insulin-like 
      signals contrast the process of aging by prolonged stimulation of macroautophagy. 
      According to this hypothesis, it is shown that life-long weekly administration of 
      an anti-lipolytic drug decreases glucose and insulin levels, stimulates autophagy 
      and intensifies anti-aging effects of submaximal CR.
FAU - Donati, Alessio
AU  - Donati A
AD  - Centro di Ricerca Biologia e Patologia dell'Invecchiamento, Universitá di Pisa, 
      Via Roma, 55, 56126 Pisa, Italy. a.donati@med.unipi.it
LA  - eng
PT  - Journal Article
PT  - Review
DEP - 20060914
PL  - England
TA  - Mol Aspects Med
JT  - Molecular aspects of medicine
JID - 7603128
RN  - 0 (Insulin)
SB  - IM
MH  - Aging/drug effects/*physiology
MH  - Animals
MH  - *Autophagy
MH  - Caloric Restriction
MH  - Cellular Senescence/drug effects/*physiology
MH  - Humans
MH  - Insulin/metabolism
MH  - Signal Transduction
RF  - 112
EDAT- 2006/09/16 09:00
MHDA- 2006/12/23 09:00
CRDT- 2006/09/16 09:00
PHST- 2006/09/16 09:00 [pubmed]
PHST- 2006/12/23 09:00 [medline]
PHST- 2006/09/16 09:00 [entrez]
AID - S0098-2997(06)00020-3 [pii]
AID - 10.1016/j.mam.2006.08.003 [doi]
PST - ppublish
SO  - Mol Aspects Med. 2006 Oct-Dec;27(5-6):455-70. doi: 10.1016/j.mam.2006.08.003. 
      Epub 2006 Sep 14.

PMID- 1722007
OWN - NLM
STAT- MEDLINE
DCOM- 19920206
LR  - 20190702
IS  - 0027-5107 (Print)
IS  - 0027-5107 (Linking)
VI  - 256
IP  - 2-6
DP  - 1991 Mar-Nov
TI  - Involvement of microtubules in modifications associated with cellular aging.
PG  - 149-68
AB  - Microtubules are ubiquitous cellular components involved in the control of cell 
      structure and functions, such as cell division, regulation of shape and polarity, 
      intracellular transport, etc. Consequently, any alteration affecting them in 
      structure or function has a good chance of affecting the cell and generally leads 
      to cell dysfunctions. This has been shown for instance, after treatment with 
      microtubule-interacting drugs. Cellular aging is also characterized by the 
      appearance of various cell dysfunctions, but the possible involvement of the 
      microtubules in the aging process, although a rather tempting hypothesis, has not 
      yet been extensively investigated. In this paper, I will first rapidly review the 
      different components that build, organize and control the microtubules in normal 
      cells, independently of the aging process. I will then consider the possible 
      involvement of the microtubules in the aging process, more particularly in models 
      of cells aging in vitro and in aging neuronal cells, which have been the most 
      extensively investigated. There is some evidence for alterations in the 
      microtubule organization both in cells aging in vitro and in the aging brain. But 
      the interpretation of these data awaits further experiments, taking into account 
      the latest progress in tubulin genetics and in microtubule biochemistry. 
      Microtubules could also represent one of the cellular targets affected after 
      signal transduction and could thus be involved in the resulting cellular 
      responses. This hypothesis will be discussed, as it offers new insights into the 
      regulation of microtubule organization, dynamics and functions in normal cells, 
      which will be worthwhile to investigate during the aging process.
FAU - Raes, M
AU  - Raes M
AD  - Laboratoire de Biochimie Cellulaire, Facultés Universitaires Notre-Dame de la 
      Paix, Namur, Belgium.
LA  - eng
PT  - Journal Article
PT  - Research Support, Non-U.S. Gov't
PT  - Review
PL  - Netherlands
TA  - Mutat Res
JT  - Mutation research
JID - 0400763
SB  - IM
MH  - Animals
MH  - Cellular Senescence/*physiology
MH  - Humans
MH  - Microtubules/*physiology
RF  - 101
EDAT- 1991/03/01 00:00
MHDA- 1991/03/01 00:01
CRDT- 1991/03/01 00:00
PHST- 1991/03/01 00:00 [pubmed]
PHST- 1991/03/01 00:01 [medline]
PHST- 1991/03/01 00:00 [entrez]
AID - 0921-8734(91)90008-Y [pii]
AID - 10.1016/0921-8734(91)90008-y [doi]
PST - ppublish
SO  - Mutat Res. 1991 Mar-Nov;256(2-6):149-68. doi: 10.1016/0921-8734(91)90008-y.

PMID- 8365709
OWN - NLM
STAT- MEDLINE
DCOM- 19931007
LR  - 20180215
IS  - 0301-0163 (Print)
IS  - 0301-0163 (Linking)
VI  - 39 Suppl 1
DP  - 1993
TI  - Origin of senescence: a review.
PG  - 5-8
AB  - The aging process is controlled by dual mechanisms. One is the mechanism which 
      programs ultimate cell death and therefore determines the life-span at birth. The 
      other is the mechanism which causes aging stochastically by damaging certain 
      substances with time in life. Now, these mechanisms have been investigated on 
      genetical bases. Whatever the mechanisms involved in aging, increasing evidence 
      suggests the important roles of oxygen free radicals in the process of aging.
FAU - Suzuki, K
AU  - Suzuki K
AD  - Department of Molecular Biology, School of Medicine, Tokai University, Kanagawa, 
      Japan.
LA  - eng
PT  - Journal Article
PT  - Review
PL  - Switzerland
TA  - Horm Res
JT  - Hormone research
JID - 0366126
RN  - 0 (Free Radicals)
SB  - IM
MH  - Aging/genetics/*physiology
MH  - Animals
MH  - Cellular Senescence/genetics/physiology
MH  - Free Radicals/metabolism
MH  - Humans
RF  - 12
EDAT- 1993/01/01 00:00
MHDA- 1993/01/01 00:01
CRDT- 1993/01/01 00:00
PHST- 1993/01/01 00:00 [pubmed]
PHST- 1993/01/01 00:01 [medline]
PHST- 1993/01/01 00:00 [entrez]
AID - 10.1159/000182749 [doi]
PST - ppublish
SO  - Horm Res. 1993;39 Suppl 1:5-8. doi: 10.1159/000182749.

PMID- 21215780
OWN - NLM
STAT- MEDLINE
DCOM- 20110617
LR  - 20171116
IS  - 1872-9754 (Electronic)
IS  - 0197-0186 (Linking)
VI  - 58
IP  - 4
DP  - 2011 Mar
TI  - Mitochondrial dysfunction in brain aging: role of oxidative stress and 
      cardiolipin.
PG  - 447-57
LID - 10.1016/j.neuint.2010.12.016 [doi]
AB  - Aging is a biological process characterized by impairment of cellular 
      bioenergetic function, increased oxidative stress, attenuated ability to respond 
      to stresses, increased risk of contracting age-associated disorders that affects 
      many tissues, with a more marked effect on brain and heart function. Oxidative 
      stress is widely thought to underpin many aging processes. The mitochondrion is 
      considered the most important cellular organelle to contribute to the aging 
      process, mainly through respiratory chain dysfunction and formation of reactive 
      oxygen species, leading to damage to mitochondrial proteins, lipids and 
      mitochondrial DNA. Furthermore, exposure to oxidants, especially in the presence 
      of Ca(2+), can induce the mitochondrial permeability transition with deleterious 
      effects on mitochondrial function. Cardiolipin plays a central role in several 
      mitochondrial bioenergetic processes as well as in mitochondrial-dependent steps 
      in apoptosis and mitochondrial membrane stability and dynamics. Alterations to 
      cardiolipin structure, content and acyl chain profile have been associated with 
      mitochondrial dysfunction in multiple tissues in several physiopathological 
      conditions and aging. In this review, we focus on the role played by oxidative 
      stress and cardiolipin in mitochondrial bioenergetic alterations associated with 
      brain aging.
CI  - Copyright © 2011 Elsevier Ltd. All rights reserved.
FAU - Paradies, Giuseppe
AU  - Paradies G
AD  - Department of Biochemistry and Molecular Biology, University of Bari, Bari, 
      Italy. g.paradies@biologia.uniba.it
FAU - Petrosillo, Giuseppe
AU  - Petrosillo G
FAU - Paradies, Valeria
AU  - Paradies V
FAU - Ruggiero, Francesca M
AU  - Ruggiero FM
LA  - eng
PT  - Journal Article
PT  - Review
DEP - 20110106
PL  - England
TA  - Neurochem Int
JT  - Neurochemistry international
JID - 8006959
RN  - 0 (Cardiolipins)
SB  - IM
MH  - Animals
MH  - Brain/*physiology
MH  - Cardiolipins/*physiology
MH  - Cellular Senescence/*physiology
MH  - Humans
MH  - Mitochondria/*physiology
MH  - *Oxidative Stress
EDAT- 2011/01/11 06:00
MHDA- 2011/06/18 06:00
CRDT- 2011/01/11 06:00
PHST- 2010/10/28 00:00 [received]
PHST- 2010/12/15 00:00 [revised]
PHST- 2010/12/17 00:00 [accepted]
PHST- 2011/01/11 06:00 [entrez]
PHST- 2011/01/11 06:00 [pubmed]
PHST- 2011/06/18 06:00 [medline]
AID - S0197-0186(10)00386-4 [pii]
AID - 10.1016/j.neuint.2010.12.016 [doi]
PST - ppublish
SO  - Neurochem Int. 2011 Mar;58(4):447-57. doi: 10.1016/j.neuint.2010.12.016. Epub 
      2011 Jan 6.

PMID- 11995925
OWN - NLM
STAT- MEDLINE
DCOM- 20021126
LR  - 20190719
IS  - 0918-6158 (Print)
IS  - 0918-6158 (Linking)
VI  - 25
IP  - 4
DP  - 2002 Apr
TI  - Induction of p16INK4a transcription and of cellular senescence by 
      aclacinomycin-derivatives and cardiac glycosides.
PG  - 461-5
AB  - Stable transformants of Saos-2 cells that contain the luciferase reporter gene 
      under the control of the human p16INK4a transcriptional regulatory region were 
      established, and were used to identify growth-inhibiting substances from culture 
      broths of actinomycetes and extracts of plants. Among the active substances so 
      far identified were an aclacinomycin-derivative, cenerubin B, and a cardiac 
      glycoside, periplocin. These substances inhibited growth of normal human 
      fibroblasts, and induced senescent phenotypes including a flattened morphology 
      and increased acidic beta-galactosidase activity, although the activities of 
      their derivatives to induce p16CDKN2 and beta-galactosidase did not coincided 
      with each other. These results suggest that the reporter system using the 
      p16CDKN2 transcriptional regulatory region is a useful means for screening growth 
      inhibiting substances that are potential anti-tumor agents.
FAU - Egawa, Kiyoshi
AU  - Egawa K
AD  - Department of Microbiology, Showa University School of Pharmaceutical Sciences, 
      Tokyo, Japan.
FAU - Kurihara, Yosuke
AU  - Kurihara Y
FAU - Ito, Tatsuya
AU  - Ito T
FAU - Matsumoto, Masahiko
AU  - Matsumoto M
FAU - Nose, Kiyoshi
AU  - Nose K
LA  - eng
PT  - Journal Article
PT  - Research Support, Non-U.S. Gov't
PL  - Japan
TA  - Biol Pharm Bull
JT  - Biological & pharmaceutical bulletin
JID - 9311984
RN  - 0 (Cardiac Glycosides)
RN  - 0 (aclacinomycins)
RN  - 74KXF8I502 (Aclarubicin)
SB  - IM
MH  - Aclarubicin/*analogs & derivatives/*pharmacology
MH  - Cardiac Glycosides/*pharmacology
MH  - Cells, Cultured
MH  - Cellular Senescence/*drug effects/physiology
MH  - Gene Expression Regulation/*drug effects
MH  - Gene Expression Regulation, Neoplastic/drug effects
MH  - Genes, p16/*drug effects/physiology
MH  - Humans
MH  - Transcription, Genetic/*drug effects/physiology
MH  - Tumor Cells, Cultured
EDAT- 2002/05/09 10:00
MHDA- 2002/11/28 04:00
CRDT- 2002/05/09 10:00
PHST- 2002/05/09 10:00 [pubmed]
PHST- 2002/11/28 04:00 [medline]
PHST- 2002/05/09 10:00 [entrez]
AID - 10.1248/bpb.25.461 [doi]
PST - ppublish
SO  - Biol Pharm Bull. 2002 Apr;25(4):461-5. doi: 10.1248/bpb.25.461.

PMID- 7758534
OWN - NLM
STAT- MEDLINE
DCOM- 19950629
LR  - 20190909
IS  - 0531-5565 (Print)
IS  - 0531-5565 (Linking)
VI  - 30
IP  - 1
DP  - 1995 Jan-Feb
TI  - Cellular aging and the importance of energetic factors.
PG  - 1-22
AB  - The in vitro aging of human fibroblasts has become a classical model for studying 
      cellular aging. This model was lately redefined by showing that these cells 
      represent a stem cell system in which they progressively pass through seven 
      morphotypes. Experimental data showed that external conditions that can be 
      considered as stresses for the cells, can modulate the genome expression by 
      speeding up the passage of the cells from one morphotype to the other. In this 
      article, we will interpret these observations from the point of view of the 
      thermodynamics of far from equilibrium open systems, which shows the importance 
      of the production and the use of energy, both responsible for the generation of a 
      given amount of entropy production. In stable systems like these cell 
      morphotypes, such a production is constant but external stresses can prematurely 
      destabilize the steady state of entropy production and, in doing so, accelerate 
      the process of aging. It is also predicted that cells submitted to a stress will 
      use part of their energy in response to the stress. Some experimental data in 
      favor of such an interpretation have been obtained and more will be presented 
      here that show that both cell death and accelerated cell aging under stress are 
      modulated by the level of energy metabolism. All theoretical and experimental 
      arguments presented in this article will show that cellular aging is related to 
      stress and also to energy production through a very elaborate system of 
      regulatory processes necessary for the cell to survive and to perform specific 
      functions according to its differentiated state. This regulatory system also 
      permits the cell to adapt its response according to the intensity of external as 
      well as internal challenges and one of these responses will influence the 
      cellular aging rate.
FAU - Toussaint, O
AU  - Toussaint O
AD  - Laboratoire de Biochimie Cellulaire, Facultés Universitaires, Namur, Belgium.
FAU - Michiels, C
AU  - Michiels C
FAU - Raes, M
AU  - Raes M
FAU - Remacle, J
AU  - Remacle J
LA  - eng
PT  - Journal Article
PT  - Research Support, Non-U.S. Gov't
PT  - Review
PL  - England
TA  - Exp Gerontol
JT  - Experimental gerontology
JID - 0047061
SB  - IM
MH  - Cell Death/physiology
MH  - Cells, Cultured
MH  - Cellular Senescence/*physiology
MH  - Energy Metabolism/*physiology
MH  - Fibroblasts/cytology/physiology
MH  - Humans
MH  - Stress, Physiological/physiopathology
RF  - 105
EDAT- 1995/01/01 00:00
MHDA- 1995/01/01 00:01
CRDT- 1995/01/01 00:00
PHST- 1995/01/01 00:00 [pubmed]
PHST- 1995/01/01 00:01 [medline]
PHST- 1995/01/01 00:00 [entrez]
AID - 0531556594000385 [pii]
AID - 10.1016/0531-5565(94)00038-5 [doi]
PST - ppublish
SO  - Exp Gerontol. 1995 Jan-Feb;30(1):1-22. doi: 10.1016/0531-5565(94)00038-5.

PMID- 21979375
OWN - NLM
STAT- MEDLINE
DCOM- 20111129
LR  - 20221109
IS  - 1549-5477 (Electronic)
IS  - 0890-9369 (Print)
IS  - 0890-9369 (Linking)
VI  - 25
IP  - 20
DP  - 2011 Oct 15
TI  - Control of the senescence-associated secretory phenotype by NF-κB promotes 
      senescence and enhances chemosensitivity.
PG  - 2125-36
LID - 10.1101/gad.17276711 [doi]
AB  - Cellular senescence acts as a potent barrier to tumorigenesis and contributes to 
      the anti-tumor activity of certain chemotherapeutic agents. Senescent cells 
      undergo a stable cell cycle arrest controlled by RB and p53 and, in addition, 
      display a senescence-associated secretory phenotype (SASP) involving the 
      production of factors that reinforce the senescence arrest, alter the 
      microenvironment, and trigger immune surveillance of the senescent cells. Through 
      a proteomics analysis of senescent chromatin, we identified the nuclear factor-κB 
      (NF-κB) subunit p65 as a major transcription factor that accumulates on chromatin 
      of senescent cells. We found that NF-κB acts as a master regulator of the SASP, 
      influencing the expression of more genes than RB and p53 combined. In cultured 
      fibroblasts, NF-κB suppression causes escape from immune recognition by natural 
      killer (NK) cells and cooperates with p53 inactivation to bypass senescence. In a 
      mouse lymphoma model, NF-κB inhibition bypasses treatment-induced senescence, 
      producing drug resistance, early relapse, and reduced survival. Our results 
      demonstrate that NF-κB controls both cell-autonomous and non-cell-autonomous 
      aspects of the senescence program and identify a tumor-suppressive function of 
      NF-κB that contributes to the outcome of cancer therapy.
FAU - Chien, Yuchen
AU  - Chien Y
AD  - Cold Spring Harbor Laboratory, New York 11724, USA.
FAU - Scuoppo, Claudio
AU  - Scuoppo C
FAU - Wang, Xiaowo
AU  - Wang X
FAU - Fang, Xueping
AU  - Fang X
FAU - Balgley, Brian
AU  - Balgley B
FAU - Bolden, Jessica E
AU  - Bolden JE
FAU - Premsrirut, Prem
AU  - Premsrirut P
FAU - Luo, Weijun
AU  - Luo W
FAU - Chicas, Agustin
AU  - Chicas A
FAU - Lee, Cheng S
AU  - Lee CS
FAU - Kogan, Scott C
AU  - Kogan SC
FAU - Lowe, Scott W
AU  - Lowe SW
LA  - eng
GR  - R43 RR021239/RR/NCRR NIH HHS/United States
GR  - T32 GM008444/GM/NIGMS NIH HHS/United States
GR  - R21 CA143177/CA/NCI NIH HHS/United States
GR  - RR021239/RR/NCRR NIH HHS/United States
GR  - R01 AG016379/AG/NIA NIH HHS/United States
GR  - R41 CA122715/CA/NCI NIH HHS/United States
GR  - CA122715/CA/NCI NIH HHS/United States
GR  - HHMI/Howard Hughes Medical Institute/United States
[truncated: 86,124,765 more chars]
